# Supplementary material for: A Protocolised Once a Day Modified Early Warning Score (MEWS) Measurement Is an Appropriate Screening Tool for Major Adverse Events in a General Hospital Population
Source: PLoS One. 2016 Aug 5;11(8):e0160811. doi: 10.1371/journal.pone.0160811 (PMC4975404; doi:10.1371/journal.pone.0160811)
Supplement: S1 Dataset — (XLSX) [file pone.0160811.s001.xlsx]

## Sheet: VP and MEWS
	Date of Measurement	# inclusies	Geincludeerd?	Ward	ID-number	(MEWS) Score in chart	Abberant parameter(s)	Properly determined MEWS by nurse	Recalculated (MEWS) score	Breathing	Pulse	Syst. Bloodpressure	Temperature	AMPU score	Urine production	Saturation	Nurse being worried																Patientnummer
																			MEWS in Charts			Recalculated MEWS											3971286
																																	7782027
		0	nee	VAOA		0		Yes	0										0	1295		0	1166										5971386
		0	nee	VAOA		0		Yes	0										1	1241		1	1518										7971350
		0	nee	VAOA		1	RR: 97	Yes	1			RR(1)							2	496		2	632										9838773
		0	nee	VAOA		1	T: 36,0	Yes	1				T(1)						3	131		3	197										9158889
		0	nee	VAOA		0		Yes	0										4	66		4	108										1159018
		0	nee	VAOA		0		Yes	0										5	24		5	26
		0	nee	VAOA		1	T: 36,4	Yes	1				T(1)						6	13		6	18
		0	nee	VAOA		0	T: 36,5	No	1				T(1)						7	3		7	3
		0	nee	VAOA		1	T: 38,4	Yes	1				T(1)						8	1		8	4
		0	nee	VAOA		1	T: 37,7	Yes	1				T(1)						9	0		9	1
		0	nee	VAOA		2	AF: 20	No	1	AF(1)									10	0		10	0
		0	nee	VAOA		0		Yes	0										99	403
		0	nee	VAOA		1	T: 36,3	Yes	1				T(1)						Total	3673		Total	3673
		0	nee	VAOA		0		Yes	0
		0	nee	VAOA		0		Yes	0
		0	nee	VAOA		0		Yes	0
		0	nee	VAOA		0		Yes	0
		0	nee	VAOA		0	T: 36,5	No	1				T(1)
		0	nee	VAOA		0		Yes	0
		0	nee	VAOA		0		Yes	0
		0	nee	VAOA		99	T: 35,7	Inapplicable	1				T(1)
		0	nee	VAOA		1	T: 35,6	Yes	1				T(1)
		0	nee	VAOA		0	T: 37,6	No	1				T(1)
		0	nee	VAOA		0		Yes	0
		0	nee	VAOA		1	AF:15, T: 36,1	No	2	AF(1)			T(1)
		0	nee	VAOA		2	RR: 100, T: 37,4	Yes	2			RR(1)	T(1)
		0	nee	VAOA		1	AF: 16	Yes	1	AF(1)
		0	nee	VAOA		2	AF: 18, T: 36,4	Yes	2	AF(1)			T(1)
		0	nee	VAOA		99		Inapplicable	0
		0	nee	VAOA		1	T: 36,3	Yes	1				T(1)
		0	nee	VAOA		1	AF: 20, T: 36,1	No	2	AF(1)			T(1)
		0	nee	VAOA		2	AF: 22	Yes	2	AF(2)
		0	nee	VAOA		1	RR: 90, T: 39,1	No	2			RR(1)	T(1)
		0	nee	VAOA		99	AF: 16	Inapplicable	1	AF(1)
		0	nee	VAOA		0		Yes	0
		0	nee	VAOA		0		Yes	0
		0	nee	VAOA		1	AF: 18, T: 36,5	No	2	AF(1)			T(1)
		0	nee	VAOA		2	AF: 18, T: 35,4	Yes	2	AF(1)			T(1)
		0	nee	VAOA		1	T: 37,9	Yes	1				T(1)
		0	nee	VAOA		1	T: 36,0	Yes	1				T(1)
		0	nee	VAOA		1	T: 36,4	Yes	1				T(1)
		0	nee	VAOA		1	T: 36,2	Yes	1				T(1)
		0	nee	VAOA		1		No	0
		0	nee	VAOA		2	AF: 17	No	1	AF(1)
		0	nee	VAOA		1	T: 36, 2	Yes	1				T(1)																				5014486
		0	nee	VAOA		1	AF: 15	Yes	1	AF(1)																							2254779
		0	nee	VAOA		99	AF: 17, T: 36,1	Inapplicable	2	AF(1)			T(1)																				6391547
		0	nee	VAOA		2	AF: 17	No	1	AF(1)																							7875437
		0	nee	VAOA		0	T: 36,5	No	1				T(1)																				4451668
		0	nee	VAOA		0		Yes	0																								8119289
		0	nee	VAOA		1	AF: 16	Yes	1	AF(1)																							8889809
		0	nee	VAOA		1	RR: 95, T: 37,8	No	2			RR(1)	T(1)																				5970921
		0	nee	VAOA		0		Yes	0																								2961331
		0	nee	VAOA		0		Yes	0																								619358
		0	nee	VAOA		0		Yes	0																								7412145
		0	nee	VAOA		0	T: 37,8	No	1				T(1)																				8456198
		0	nee	VAOA		1	HF: 110	Yes	1		HF(1)																						3862765
		0	nee	VAOA		0		Yes	0																								6284746
		0	nee	VAOA		1	HF: 101	Yes	1		HF(1)																						2597094
		0	nee	VAOA		0		Yes	0																								9811378
		0	nee	VAOA		0		Yes	0																								3008162
		0	nee	VAOA		0	AF: 17	No	1	AF(1)																							4480821
		0	nee	VAOA		1	T: 35,3	Yes	1				T(1)																				1971143
		0	nee	VAOA		1	AF: 18	Yes	1	AF(1)																							3500851
		0	nee	VAOA		1	AF: 20, T: 36,5	No	2	AF(1)			T(1)																				96232
		0	nee	VAOA		0		Yes	0																								4145262
		0	nee	VAOA		4	AF: 36, T: 38,2	Yes	4	AF(3)			T(1)																				3877633
		0	nee	VAOA		1	T: 36,5	Yes	1				T(1)																				790208
		0	nee	VAOA		2	T: 34,0	No	3				T(1)																				3875088
		0	nee	VAOA		99		Inapplicable	0																								1031566
		0	nee	VAOA		99		Inapplicable	0																								1970865
		0	nee	VAOA		99	AF: 17, HF: 116, T: 38,0, reactie op pijn	Inapplicable	6	AF(1)	HF(2)		T(1)	B(2)																			4971595
		0	nee	VAOA		99	RR: 81	Inapplicable	1			RR(1)																					9970338
		0	nee	VAOA		99	T: 36,2	Inapplicable	1				T(1)																				1966209
		0	nee	VAOA		99	T: 36,0	Inapplicable	1				T(1)																				8971405
		0	nee	VAOA		99		Inapplicable	0																								9697418
		0	nee	VAOA		0		Yes	0																								5874111
		0	nee	VAOA		0		Yes	0																								1793942
		0	nee	VAOA		1	AF: 15, HF: 102, T: 36,0	No	3	AF(1)	HF(1)		T(1)																				4001351
		0	nee	VAOA		1	HF: 110	Yes	1		HF(1)																						4957725
		0	nee	VAOA		0		Yes	0																								9964865
		0	nee	VAOA		0	RR: 90	No	1			RR(1)																					7966047
		0	nee	VAOA		1	T: 36, 4	Yes	1				T(1)																				2971651
		0	nee	VAOA		1	HF: 107	Yes	1		HF(1)																						1971650
		0	nee	VAOA		1	T: 35,3	Yes	1				T(1)																				5833090
		0	nee	VAOA		1	AF: 20, T: 36,4	No	2	AF(1)			T(1)																				7200624
		0	nee	VAOA		1	T: 38,4	Yes	1				T(1)																				7888803
		0	nee	VAOA		1	T: 36,3	Yes	1				T(1)																				9619840
		0	nee	VAOA		2	RR: 95, T: 35,5	Yes	2			RR(1)	T(1)																				3799776
		0	nee	VAOA		99	T: 36,4	Inapplicable	1				T(1)																				1726994
		0	nee	VAOA		99	HF: 128, T: 37,7	Inapplicable	3		HF(2)		T(1)																				3489206
		0	nee	VAOA		99		Inapplicable	0																								4890370
		0	nee	VAOA		99		Inapplicable	0																								4302529
		0	nee	VAOA		99	HF: 115, reactie op pijn	Inapplicable	4		HF(2)			B(2)																			5538800
		0	nee	VAOA		99		Inapplicable	0																								4532676
		0	nee	VAOA		99	RR: 93	Inapplicable	1			RR(1)																					3479274
		0	nee	VAOA		1		No	0																								296524
		0	nee	VAOA		1	AF: 16, T: 36,3	No	2	AF(1)			T(1)																				9920764
		0	nee	VAOA		0		Yes	0																								6133090
		0	nee	VAOA		1		No	0																								645137
		0	nee	VAOA		1	HF: 109	Yes	1		HF(1)																						5860823
		0	nee	VAOA		0		Yes	0																								4977820
		0	nee	VAOA		1	RR: 96	Yes	1			RR(1)																					5531040
		0	nee	VAOA		0		Yes	0																								5458686
		0	nee	VAOA		1	T: 35,5	Yes	1				T(1)																				6972073
		0	nee	VAOA		1	T: 35,9	Yes	1				T(1)																				4512906
		0	nee	VAOA		1	T: 36,2	Yes	1				T(1)																				4006298
		0	nee	VAOA		2	AF: 20, T: 36,2	Yes	2	AF(1)																							2027948
		0	nee	VAOA		1	AF: 18	Yes	1	AF(1)																							9584550
		0	nee	VAOA		1	T: 36,4	Yes	1				T(1)																				573780
		0	nee	VAOA		0		Yes	0																								9997819
		0	nee	VAOA		2	T: 38,3	No	1				T(1)																				3582407
		0	nee	VAOA		2	HF: 120	Yes	2		HF(2)																						4813074
		0	nee	VAOA		0	T: 37,6	No	1				T(1)																				1464108
		0	nee	VAOA		0		Yes	0																								6275364
		0	nee	VAOA		0		Yes	0																								4946506
		0	nee	VAOA		99		Inapplicable	0																								6939925
		0	nee	VAOA		0	T: 36,4	No	1				T(1)																				961215
		0	nee	VAOA		0		Yes	0																								2170027
		0	nee	VAOA		2	HF: 110, T: 38,7	Yes	2		HF(1)		T(1)																				395736
		0	nee	VAOA		1	RR: 98	Yes	1			RR(1)																					3971916
		0	nee	VAOA		1	HF: 106	Yes	1		HF(1)																						1508227
		0	nee	VAOA		1	T: 36,5	Yes	1				T(1)																				8871278
		0	nee	VAOA		1	T: 36,3	Yes	1				T(1)																				7565877
		0	nee	VAOA		2	HF: 106, T: 35,8	Yes	2		HF(1)		T(1)																				2971885
		0	nee	VAOA		1	T: 36,1	Yes	1				T(1)																				1972080
		0	nee	VAOA		1	AF: 18	Yes	1	AF(1)																							2972040
		0	nee	VAOA		1	AF: 15	Yes	1	AF(1)																							7972012
		0	nee	VAOA		1	T: 36,4	Yes	1				T(1)																				95515
		0	nee	VAOA		0		Yes	0																								8549589
		0	nee	VAOA		0		Yes	0																								6391547
		0	nee	VAOA		2	HF: 120	Yes	2		HF(2)																						197010
		0	nee	VAOA		0		Yes	0																								4477803
		0	nee	VAOA		0		Yes	0																								3522765
		0	nee	VAOA		0	T: 36,3	Yes	0				T(1)																				971264
		0	nee	VAOA		1	RR: 95	Yes	1			RR(1)																					2954537
		0	nee	VAOA		2	AF: 18, T: 38,9	Yes	2	AF(1)			T(1)																				7414098
		0	nee	VAOA		1	RR: 75, T: 36,5	No	3			RR(2)	T(1)																				3962551
		0	nee	VAOA		0		Yes	0																								1659817
		0	nee	VAOA		0	RR: 100	No	1			RR(1)																					8836
		0	nee	VAOA		2	T: 39,1	No	1				T(1)																				6874706
		0	nee	VAOA		0		Yes	0																								2119217
		0	nee	VAOA		0	T: 36,5	No	1				T(1)																				7990022
		0	nee	VAOA		0	t: 36,5	No	1				T(1)																				3972520
		0	nee	VAOA		0		Yes	0																								1539119
		0	nee	VAOA		2	Af: 16, T: 36,1	Yes	2	AF(1)			T(1)																				810164
		0	nee	VAOA		0		Yes	0																								1837933
		0	nee	VAOA		0	AF: 15	No	1	AF(1)																							4836169
		0	nee	VAOA		2	AF: 25	Yes	2	AF(2)																							1972526
		0	nee	VAOA		0		Yes	0																								1528475
		0	nee	VAOA		2	HF: 104, T: 37,9	Yes	2		HF(1)		T(1)																				7268635
		0	nee	VAOA		1	RR: 94, T: 36,3	No	2			RR(1)	T(1)																				1677811
		0	nee	VAOA		0		Yes	0																								6728060
		0	nee	VAOA		0		Yes	0																								7390794
		0	nee	VAOA		1	RR: 80, T: 36,5	No	3			RR(2)	T(1)																				683995
		0	nee	VAOA		1	T: 36,3	Yes	1				T(1)																				2864737
		0	nee	VAOA		0		Yes	0																								7029155
		0	nee	VAOA		2	RR: 99, T: 38,2	Yes	2			RR(1)	T(1)																				4245379
		0	nee	VAOA		99	T: 36,4	Inapplicable	1				T(1)																				66628
		0	nee	VAOA		1	T: 36,0	Yes	1				T(1)																				1967505
		0	nee	VAOA		2	HF: 107, T: 36,3	Yes	2		HF(1)		T(1)																				7520767
		0	nee	VAOA		1	AF: 20, T: 35,5	No	2	AF(1)			T(1)																				8950032
		0	nee	VAOA		1	AF: 20, T: 35,6	No	2	AF(1)			T(1)																				9877461
		0	nee	VAOA		1	HF: 102	Yes	1		HF(1)																						5962202
		0	nee	VAOA		2	AF: 24	Yes	2	AF(2)																							3968520
		0	nee	VAOA		99	RR: 94, AF: 20	Inapplicable	2	AF(1)		RR(1)																					9681404
		0	nee	VAOA		0	RR: 91, T: 36,5	No	2			RR(1)	T(1)																				9972760
		0	nee	VAOA		0	RR: 100	No	1			RR(1)																					5835802
		0	nee	VAOA		0		Yes	0																								6956531
		0	nee	VAOA		0		Yes	0																								1583349
		0	nee	VAOA		0		Yes	0																								1976818
		0	nee	VAOA		1	T: 37,6	Yes	1				T(1)																				5808921
		0	nee	VAOA		0		Yes	0																								1052269
		0	nee	VAOA		1	RR: 88	Yes	1			RR(1)																					4966046
		0	nee	VAOA		0	T: 36,5	No	1				T(1)																				4051812
		0	nee	VAOA		1	T: 37,7	Yes	1				T(1)																				3858861
		0	nee	VAOA		2	AF: 20, T: 36,2	Yes	2	AF(1)			T(1)																				9245745
		0	nee	VAOA		0		Yes	0																								6512793
		0	nee	VAOA		1	T: 36,3	Yes	1				T(1)																				9525618
		0	nee	VAOA		3	HF: 121, T: 37,6	Yes	3		HF(2)		T(1)																				5967534
		0	nee	VAOA		1	AF: 16	Yes	1	AF(1)																							7950192
		0	nee	VAOA		1	HF: 101, T: 36,5	No	2		HF(1)		T(1)																				7306827
		0	nee	VAOA		0		Yes	0																								5969816
		0	nee	VAOA		1	AF: 16	Yes	1	AF(1)																							2972078
		0	nee	VAOA		1	T: 36,4	Yes	1				T(1)																				5270160
		0	nee	VAOA		1	T: 36,2	Yes	1				T(1)																				2326004
		0	nee	VAOA		0	T: 36,5	No	1				T(1)																				6743328
		0	nee	VAOA		1	T: 36,0	Yes	1				T(1)																				9942046
		0	nee	VAOA		1	T: 37,7	Yes	1				T(1)																				3964500
		0	nee	VAOA		3	HF: 110, AF: 16, T: 38,5	Yes	3	AF(1)	HF(1)		T(1)																				3193411
		0	nee	VAOA		3	AF: 24, T: 38	Yes	3	AF(2)			T(1)																				6099235
		0	nee	VAOA		2	HF: 105, T: 38	Yes	2		HF(1)		T(1)																				3010596
		0	nee	VAOA		0	T: 36,5	No	1				T(1)																				5901347
		0	nee	VAOA		0		Yes	0																								5946217
		0	nee	VAOA		2	RR: 96, T: 36,4	Yes	2			RR(1)	T(1)																				84014
		0	nee	VAOA		1	T: 38,3	Yes	1				T(1)																				7370201
		0	nee	VAOA		1	RR: 95	Yes	1			RR(1)																					1740143
		0	nee	VAOA		3	HF: 135	Yes	3		HF(3)																						9095595
		0	nee	VAOA		3	RR: 100, HF: 117, T: 36,3	No	4		HF(2)	RR(1)	T(1)																				6479605
		0	nee	VAOA		0	T: 36,5	Yes	1				T(1)																				7206416
		0	nee	VAOA		3	HF: 119, T: 37,8	Yes	3		HF(2)		T(1)																				5972018
		0	nee	VAOA		0		Yes	0																								7973278
		0	nee	VAOA		1	T: 36	Yes	1				T(1)																				5956168
		0	nee	VAOA		0	T: 36,5	No	1				T(1)																				5969952
		0	nee	VAOA		1	T: 36,4	Yes	1				T(1)																				6526746
		0	nee	VAOA		1	T: 36	Yes	1				T(1)																				3702147
		0	nee	VAOA		1	T: 36,2	Yes	1				T(1)																				7948620
		0	nee	VAOA		0		Yes	0																								8745785
		0	nee	VAOA		1	T: 36	Yes	1				T(1)																				4366309
		0	nee	VAOA		0		Yes	0																								7715580
		0	nee	VAOA		1	T: 37,6	Yes	1				T(1)																				5360115
		0	nee	VAOA		0		Yes	0																								5049734
		0	nee	VAOA		0	RR: 99	No	1			RR(1)																					3473881
		0	nee	VAOA		1	T: 38,3	Yes	1				T(1)																				4853583
		0	nee	VAOA		99		Inapplicable	0																								5965450
		0	nee	VAOA		0		Yes	0																								7396781
		0	nee	VAOA		2	HF: 115, T: 36,4	Yes	2		HF(1)		T(1)																				192899
		0	nee	VAOA		0		Yes	0																								8921962
		0	nee	VAOA		0		Yes	0																								862541
		0	nee	VAOA		0	RR: 90	No	1			RR(1)																					8972522
		0	nee	VAOA		0	T: 36,4	No	1				T(1)																				969514
		0	nee	VAOA		0		Yes	0																								3839011
		0	nee	VAOA		0		Yes	0																								5973243
		0	nee	VAOA		0		Yes	0																								9126678
		0	nee	VAOA		1	T: 37,8	Yes	1				T(1)																				4044701
		0	nee	VAOA		0		Yes	0																								4320247
		0	nee	VAOA		0	T: 36,2	No	1				T(1)																				1686204
		0	nee	VAOA		0		Yes	0																								2970032
		0	nee	VAOA		0		Yes	0																								9328637
		0	nee	VAOA		0		Yes	0																								9320145
		0	nee	VAOA		99		Inapplicable	0																								1860476
		0	nee	VAOA		1	T: 38,0	Yes	1				T(1)																				484675
		0	nee	VAOA		0		Yes	0																								961215
		0	nee	VAOA		0		Yes	0																								3392056
		0	nee	VAOA		0		Yes	0																								9955328
		0	nee	VAOA		1	T: 37,7	Yes	1				T(1)																				5973428
		0	nee	VAOA		1	RR: 100, T: 36,2	No	2			RR(1)	T(1)																				2276523
		0	nee	VAOA		1	T: 36,0	Yes	1				T(1)																				1490013
		0	nee	VAOA		1	RR: 95	Yes	1			RR(1)																					2078451
		0	nee	VAOA		1	RR: 100, AF: 18, T: 39	No	3	AF(1)		RR(1)	T(1)																				5827610
		0	nee	VAOA		1		No	0																								3852669
		0	nee	VAOA		99	T: 37,9	Inapplicable	1				T(1)																				5939357
		0	nee	VAOA		0		Yes	0																								3956958
		0	nee	VAOA		0		Yes	0																								973231
		0	nee	VAOA		0		Yes	0																								9031937
		0	nee	VAOA		0		Yes	0																								4492898
		0	nee	VAOA		1	T: 39,0	Yes	1				T(1)																				9479383
		VAOA	4082303	VAOA		0		Yes	0																								7954966
		0	nee	VAOA		0		Yes	0																								8968738
		0	nee	VAOA		99	AF: 16, T: 38,3	Inapplicable	2	AF(1)			T(1)																				3619769
		0	nee	VAOA		1	T: 36,0	Yes	1				T(1)																				7973051
		0	nee	VAOA		1	T: 36,0	Yes	1				T(1)																				9015528
		0	nee	VAOA		1	T: 36,5	Yes	1				T(1)																				6973451
		0	nee	VAOA		99	T: 38,5	Inapplicable	1				T(1)																				5654104
		0	nee	VAOA		1	T: 36,5	Yes	1				T(1)																				5971563
		0	nee	VAOA		1	T: 36,4	Yes	1				T(1)																				2958158
		0	nee	VAOA		2	T: 36,3, RR: 98	Yes	2			RR(1)	T(1)																				2966650
		0	nee	VAOA		2	AF: 16, T: 36,0	Yes	2	AF(1)			T(1)																				7495638
		0	nee	VAOA		0		Yes	0																								6339774
		0	nee	VAOA		99	AF: 16	Inapplicable	1	AF(1)																							3729907
		0	nee	VAOA		2	HF: 102, AF: 16, T: 38,2	No	3	AF(1)	HF(1)		T(1)																				8157549
		0	nee	VAOA		0		Yes	0																								5560964
		0	nee	VAOA		1	AF: 20, T: 37,6	No	2	AF(1)			T(1)																				9262156
		0	nee	VAOA		0	HF: 50	No	1		HF(1)																						8412784
		0	nee	VAOA		1	T: 37,6	Yes	1				T(1)																				2681691
		0	nee	VAOA		0	AF: 16	No	1	AF(1)																							1972464
		0	nee	VAOA		1	T: 38,2	Yes	1				T(1)																				6973805
		0	nee	VAOA		2	RR: 92, T: 37,8	Yes	2			RR(1)	T(1)																				8021970
		0	nee	VAOA		0		Yes	0																								7864039
		0	nee	VAOA		99		Inapplicable	0																								4868519
		0	nee	VAOA		1	T: 38,6	Yes	1				T(1)																				6902942
		0	nee	VAOA		0		Yes	0																								4739431
		0	nee	VAOA		0		Yes	0																								9694336
		0	nee	VAOA		0		Yes	0																								3410409
		0	nee	VAOA		0		Yes	0																								4575995
		0	nee	VAOA		2	HF: 102, T: 38,2	Yes	2		HF(1)		T(1)																				8973868
		0	nee	VAOA		0	T: 36,3	No	1				T(1)																				2680605
		0	nee	VAOA		0		Yes	0																								2086380
		0	nee	VAOA		1	T; 37,7	Yes	1				T(1)																				7948620
		0	nee	VAOA		0		Yes	0																								6213348
		0	nee	VAOA		1	T: 38	Yes	1				T(1)																				4972878
		0	nee	VAOA		2	AF: 24	Yes	2	AF(2)																							8015763
		0	nee	VAOA		1	HF: 50, T: 36,2	No	2		HF(1)		T(1)																				3671972
		0	nee	VAOA		99		Inapplicable	0																								2245413
		0	nee	VAOA		0		Yes	0																								9877461
		0	nee	VAOA		1	HF: 47, T: 35,9	No	2		HF(1)		T(1)																				4931873
		0	nee	VAOA		99	T: 38,9	Inapplicable	1				T(1)																				8205981
		0	nee	VAOA		2	RR: 100, AF: 16, T: 40,1	No	3	AF(1)		RR(1)	T(1)																				3128093
		0	nee	VAOA		1		No	0																								1704984
		0	nee	VAOA		1	T: 39,0	Yes	1				T(1)																				4486689
		0	nee	VAOA		0		Yes	0																								3974134
		0	nee	VAOA		99		Inapplicable	0																								8197226
		0	nee	VAOA		99	RR: 76, AF: 16	Inapplicable	3	AF(1)		RR(2)																					1964714
		0	nee	VAOA		1		No	0																								9723756
		0	nee	VAOA		1	HF: 120, AF: 16	No	3	AF(1)	HF(2)																						744546
		0	nee	VAOA		6	RR: 100, T: 36,5, HF: 134, sat: 88	No	8		HF(3)	RR(1)	T(1)			S(3)																	9972818
		0	nee	VAOA		0		Yes	0																								4557369
		0	nee	VAOA		0	T: 36,3	No	1				T(1)																				3679524
		0	nee	VAOA		99	T: 36,3	Inapplicable	1				T(1)																				8036862
		0	nee	VAOA		0		Yes	0																								147757
		0	nee	VAOA		99	RR: 100, T: 36,0	Inapplicable	2			RR(1)	T(1)																				1974370
		0	nee	VAOA		99		Inapplicable	0																								3314426
		0	nee	VAOA		3	HF: 116, AF: 16, T: 39,6	No	4	AF(1)	HF(2)		T(1)																				8974403
		0	nee	VAOA		0	AF: 15, T: 36,4	No	2	AF(1)			T(1)																				9974352
		0	nee	VAOA		1	T: 39,2	Yes	1				T(1)																				7852105
		0	nee	VAOA		99	T: 36,4	Inapplicable	1				T(1)																				9158889
		0	nee	VAOA		0	T: 36,4	No	1				T(1)																				2974145
		0	nee	VAOA		0	T: 36,4	Yes	1				T(1)																				9681404
		0	nee	VAOA		99	AF: 17, T: 36,4	Inapplicable	2	AF(1)			T(1)																				7627857
		0	nee	VAOA		0	T: 36,2	No	1				T(1)																				3154919
		0	nee	VAOA		99	RR: 96	Inapplicable	1			RR(1)																					5659171
		0	nee	VAOA		99	RR: 95, T: 36,0	Inapplicable	2			RR(1)	T(1)																				5963749
		0	nee	VAOA		0	RR: 100, T:36,4	No	2			RR(1)	T(1)																				2254779
		0	nee	VAOA		0	HF: 50, T: 36,4	No	2		HF(1)		T(1)																				1968515
		0	nee	VAOA		0		Yes	0																								2038714
		0	nee	VAOA		1	T: 36,0	Yes	1				T(1)																				197010
		0	nee	VAOA		0		Yes	0																								4965586
		0	nee	VAOA		1	T: 36,1	Yes	1				T(1)																				6493168
		0	nee	VAOA		1	T: 36,3	Yes	1				T(1)																				5683128
		0	nee	VAOA		0		Yes	0																								1536350
		0	nee	VAOA		2	AF: 18, T: 36,0	Yes	2	AF(1)			T(1)																				5945465
		0	nee	VAOA		0	T: 36,5	Yes	1				T(1)																				9736948
		0	nee	VAOA		1	T: 36,5	Yes	1				T(1)																				7198642
		0	nee	VAOA		0		Yes	0																								923113
		0	nee	VAOA		0		Yes	0																								8880528
		0	nee	VAOA		0	AF: 15	No	1	AF(1)																							4572179
		0	nee	VAOA		99	AF: 16	Inapplicable	1	AF(1)																							7654869
		0	nee	VAOA		99	AF: 15	Inapplicable	1	AF(1)																							7954966
		0	nee	VAOA		0	AF: 17	No	1	AF(1)																							8246300
		0	nee	VAOA		0		Yes	0																								2411654
		0	nee	VAOA		0	AF: 15, T: 36,4	No	2	AF(1)			T(1)																				3388770
		0	nee	VAOA		0	T: 36,4	No	1				T(1)																				1252702
		0	nee	VAOA		0		Yes	0																								4704809
		0	nee	VAOA		0	RR: 100	No	1			RR(1)																					7667151
		0	nee	VAOA		0		Yes	0																								8890322
		0	nee	VAOA		0	T: 36,0	No	1				T(1)																				5890321
		0	nee	VAOA		0	T: 36,5	No	1				T(1)																				6586535
		0	nee	VAOA		0	T: 36,0	No	1				T(1)																				8745845
		0	nee	VAOA		0		Yes	0																								8365020
		0	nee	VAOA		3	HF: 114, T: 38,6	Yes	3		HF(2)		T(1)																				7974804
		0	nee	VAOA		1	RR: 94, T: 36,0	No	2			RR(1)	T(1)																				1450482
		0	nee	VAOA		1	AF: 16	Yes	1	AF(1)																							1220188
		0	nee	VAOA		2	AF: 18	No	1	AF(1)																							7114101
		0	nee	VAOA		0		Yes	0																								3720032
		0	nee	VAOA		0		Yes	0																								7786732
		0	nee	VAOA		1	T: 36,0	Yes	1				T(1)																				6893908
		0	nee	VAOA		1	T: 36,0	Yes	1				T(1)																				7276078
		0	nee	VAOA		1	T: 38,4	Yes	1				T(1)																				5472734
		0	nee	VAOA		0		Yes	0																								5263828
		0	nee	VAOA		2	T: 36,2, AF: 16	Yes	2	AF(1)			T(1)																				2105754
		0	nee	VAOA		4	AF: 28, RR: 90, T: 39,6	Yes	4	AF(2)		RR(1)	T(1)																				3870208
		0	nee	VAOA		1	AF: 20	Yes	1	AF(1)																							5907651
		0	nee	VAOA		0		Yes	0																								4967820
		0	nee	VAOA		1	AF: 20	Yes	1	AF(1)																							4851711
		0	nee	VAOA		0		Yes	0																								6960912
		0	nee	VAOA		2	RR: 90, T: 35,5	Yes	2			RR(1)	T(1)																				5969952
		0	nee	VAOA		2	HF: 109, T: 37,8	Yes	2		HF(1)		T(1)																				6401774
		0	nee	VAOA		1	AF: 16	Yes	1	AF(1)																							8219915
		0	nee	VAOA		0		Yes	0																								4970945
		0	nee	VAOA		0		Yes	0																								3720032
		0	nee	VAOA		0		Yes	0																								7973051
		0	nee	VAOA		2	RR: 94, HF: 101, T: 36,0	No	3		HF(1)	RR(1)	T(1)																				1763726
		0	nee	VAOA		0		Yes	0																								7559583
		0	nee	VAOA		0		Yes	0																								6771893
		0	nee	VAOA		0		Yes	0																								5974484
		0	nee	VAOA		0		Yes	0																								2495349
		0	nee	VAOA		6	AF: 32, RR: 80, UP < 30cc per uur	No	6	AF(3)		RR(2)			UP(1)																		9866486
		0	nee	VAOA		1	T: 36,0	Yes	1				T(1)																				1960549
		0	nee	VAOA		1	T: 36,0	Yes	1				T(1)																				6973725
		0	nee	VAOA		1	RR: 90	Yes	1			RR(1)																					5974532
		0	nee	VAOA		1	T: 36,2	Yes	1				T(1)																				782041
		0	nee	VAOA		1	AF: 15	Yes	1	AF(1)																							5717439
		0	nee	VAOA		2	AF: 24	Yes	2	AF(2)																							7286788
		0	nee	VAOA		4	RR: 95, AF: 28, T: 38,5	Yes	4	AF(2)		RR(1)	T(1)																				7223479
		0	nee	VAOA		0		Yes	0																								8944100
		0	nee	VAOA		2	AF: 26	Yes	2	AF(2)																							8593319
		0	nee	VAOA		0		Yes	0																								4975187
		0	nee	VAOA		1	RR: 82, T: 35,9	No	2			RR(1)	T(1)																				4902552
		0	nee	VAOA		4	HF: 145, T: 39,2	Yes	4		HF(3)		T(1)																				778939
		0	nee	VAOA		0		Yes	0																								8349534
		0	nee	VAOA		1	T: 36,3	Yes	1				T(1)																				8422208
		0	nee	VAOA		0	T: 36,5	No	1				T(1)																				439924
		0	nee	VAOA		1	RR: 98	Yes	1			RR(1)																					54743
		0	nee	VAOA		2	HF: 102, T: 36,4	Yes	2		HF(1)		T(1)																				2179329
		0	nee	VAOA		0	T: 37,9	No	1				T(1)																				9944088
		0	nee	VAOA		0		Yes	0																								6970682
		0	nee	VAOA		0		Yes	0																								9462884
		0	nee	VAOA		2	AF: 24	Yes	2	AF(2)																							3934661
		0	nee	VAOA		1	AF: 15	Yes	1	AF(1)																							6108180
		0	nee	VAOA		0		Yes	0																								6911007
		0	nee	VAOA		0	T: 37,7	No	1				T(1)																				3161520
		0	nee	VAOA		1	AF: 16	Yes	1	AF(1)																							481459
		0	nee	VAOA		1		No	0																								7773812
		0	nee	VAOA		0		Yes	0																								9869713
		0	nee	VAOA		5	HF: 112, AF: 22, T: 38,1	Yes	5	AF(2)	HF(2)		T(1)																				9975494
		0	nee	VAOA		1	AF: 18	Yes	1	AF(1)																							4082303
		0	nee	VAOA		2	AF: 18, T: 38,0	Yes	2	AF(1)			T(1)																				1905237
		0	nee	VAOA		0		Yes	0																								1326176
		0	nee	VAOA		2	AF: 24	Yes	2	AF(2)																							5176964
		0	nee	VAOA		0	RR: 100	No	1			RR(1)																					8476200
		0	nee	VAOA		2	RR: 97, T: 36,2	Yes	2			RR(1)	T(1)																				3975465
		0	nee	VAOA		4	RR: 94, HF: 123, T: 38,0	Yes	4		HF(2)	RR(1)	T(1)																				3253370
		0	nee	VAOA		0		Yes	0																								8975501
		0	nee	VAOA		1	T: 36,4	Yes	1				T(1)																				7786732
		0	nee	VAOA		0		Yes	0																								2380069
		0	nee	VAOA		0	RR: 100, T: 36,5	No	2			RR(1)	T(1)																				6669720
		0	nee	VAOA		1	RR: 99	Yes	1			RR(1)																					5381113
		0	nee	VAOA		0	T: 36,0	No	1				T(1)																				2209143
		0	nee	VAOA		0	AF: 15	No	1	AF(1)																							6314879
		0	nee	VAOA		1	AF: 17, T: 36,4	No	2	AF(1)			T(1)																				8412633
		0	nee	VAOA		2	AF: 19, T: 37,6	Yes	2	AF(1)			T(1)																				9948151
		0	nee	VAOA		2	T: 36,4	No	1				T(1)																				7113966
		0	nee	VAOA		1	T: 36,3	Yes	1				T(1)																				4961970
		0	nee	VAOA		1	T: 37,6	Yes	1				T(1)																				8633768
		0	nee	VAOA		0		Yes	0																								2967866
		0	nee	VAOA		1	T: 37,7	Yes	1				T(1)																				3484439
		0	nee	VAOA		1	AF: 15	Yes	1	AF(1)																							4393319
		0	nee	VAOA		1	AF: 16, T: 37,6	No	2	AF(1)			T(1)																				6962967
		0	nee	VAOA		0		Yes	0																								1966317
		0	nee	VAOA		2	HF: 102, T: 36,2	Yes	2		HF(1)		T(1)																				7301716
		0	nee	VAOA		0		Yes	0																								5565911
		0	nee	VAOA		0	T: 36,3	No	1				T(1)																				5975436
		0	nee	VAOA		1	HF: 108, T: 37,7	No	2		HF(1)		T(1)																				1974849
		0	nee	VAOA		0	T: 36,5	No	1				T(1)																				739965
		0	nee	VAOA		1	T: 36,3	Yes	1				T(1)																				6098877
		0	nee	VAOA		1	RR: 100	Yes	1			RR(1)																					5853529
		0	nee	VAOA		2	RR: 98, T: 36,3	Yes	2			RR(1)	T(1)																				4925286
		0	nee	VAOA		1	T: 36,1	Yes	1				T(1)																				9886276
		0	nee	VAOA		1	T: 37,6	Yes	1				T(1)																				1964255
		0	nee	VAOA		1	AF: 16, T: 37,8	No	2	AF(1)			T(1)																				1797181
		0	nee	VAOA		0	AF: 15	No	1	AF(1)																							4510117
		0	nee	VAOA		0		Yes	0																								4932768
		0	nee	VAOA		0	AF: 15	No	1	AF(1)																							1536635
		0	nee	VAOA		2	AF: 18, T: 38,6	Yes	2	AF(1)			T(1)																				2962660
		0	nee	VAOA		1	T: 38,3	Yes	1				T(1)																				748232
		0	nee	VAOA		1		No	0																								2392341
		0	nee	VAOA		99	RR: 97, T: 37,9	Inapplicable	2			RR(1)	T(1)																				607406
		0	nee	VAOA		1	T: 38,3	Yes	1				T(1)																				8365020
		0	nee	VAOA		0		Yes	0																								9691343
		0	nee	VAOA		0		Yes	0																								3208953
		0	nee	VAOA		0		Yes	0																								7251804
		0	nee	VAOA		99	AF: 22, T: 37,9	Inapplicable	3	AF(2)			T(1)																				9620923
		0	nee	VAOA		2	HF: 50, T: 36,3	Yes	2		HF(1)		T(1)																				7920077
		0	nee	VAOA		2	RR: 95, T: 36,1	Yes	2			RR(1)	T(1)																				2105306
		0	nee	VAOA		0	RR: 100	No	1			RR(1)																					975786
		0	nee	VAOA		0		Yes	0																								5975700
		0	nee	VAOA		2	RR: 99, T: 37,9	Yes	2			RR(1)	T(1)																				5111516
		0	nee	VAOA		1	T: 36,2	Yes	1				T(1)																				4938580
		0	nee	VAOA		0		Yes	0																								9975506
		0	nee	VAOA		0	T: 36,5	No	1				T(1)																				7766957
		0	nee	VAOA		0		Yes	0																								8635465
		0	nee	VAOA		1	AF: 16	Yes	1	AF(1)																							2510388
		0	nee	VAOA		0		Yes	0																								2949580
		0	nee	VAOA		0		Yes	0																								5254081
		0	nee	VAOA		2	AF: 16, T: 38,2	Yes	2	AF(1)			T(1)																				257498
		0	nee	VAOA		1	RR: 95	Yes	1			RR(1)																					2961331
		0	nee	VAOA		1	AF: 17	Yes	1	AF(1)																							3975762
		0	nee	VAOA		1	T: 36,3	Yes	1				T(1)																				6867778
		0	nee	VAOA		2	AF: 20, RR: 95	Yes	2	AF(1)		RR(1)																					790208
		0	nee	VAOA		1	AF: 16, T: 36,1	No	2	AF(1)			T(1)																				2038714
		0	nee	VAOA		1	AF: 18	Yes	1	AF(1)																							8781010
		0	nee	VAOA		1	T: 37,8	Yes	1				T(1)																				3829569
		0	nee	VAOA		1	T: 36,4	Yes	1				T(1)																				976112
		0	nee	VAOA		0		Yes	0																								5984980
		0	nee	VAOA		0		Yes	0																								7973051
		0	nee	VAOA		1	AF: 16	Yes	1	AF(1)																							7114101
		0	nee	VAOA		1	RR: 90	Yes	1			RR(1)																					827655
		0	nee	VAOA		1	T: 36,4	Yes	1				T(1)																				1964714
		0	nee	VAOA		0		Yes	0																								1822111
		0	nee	VAOA		2	HF: 108, AF: 16	Yes	2	AF(1)	HF(1)																						9976136
		0	nee	VAOA		1	T: 38,3	Yes	1				T(1)																				4976139
		0	nee	VAOA		0		Yes	0																								7440023
		0	nee	VAOA		0		Yes	0																								4072231
		0	nee	VAOA		0		Yes	0																								8584833
		0	nee	VAOA		1	RR: 94	Yes	1			RR(1)																					2771086
		0	nee	VAOA		1	RR: 95	Yes	1			RR(1)																					4911214
		0	nee	VAOA		1	AF: 16, T: 37,9	No	2	AF(1)			T(1)																				1947615
		0	nee	VAOA		2	RR: 97, T: 38,4	Yes	2			RR(1)	T(1)																				5130893
		0	nee	VAOA		1	AF: 16, T: 36,5	No	2	AF(1)			T(1)																				4393319
		0	nee	VAOA		1	AF: 16	Yes	1	AF(1)																							6928759
		0	nee	VAOA		1	T: 37,6	Yes	1				T(1)																				9075092
		0	nee	VAOA		0		Yes	0																								1964255
		0	nee	VAOA		2	RR: 91, AF: 18, T: 38,1	No	3	AF(1)		RR(1)	T(1)																				7976143
		0	nee	VAOA		1	AF: 20, T: 36,3	No	2	AF(1)			T(1)																				8936408
		0	nee	VAOA		0	AF: 16	No	1	AF(1)																							318412
		0	nee	VAOA		0		Yes	0																								9031937
		0	nee	VAOA		1	AF: 18, T: 37,6	No	2	AF(1)			T(1)																				5070907
		0	nee	VAOA		0	RR: 100	No	1			RR(1)																					1976253
		0	nee	VAOA		1	T: 36,0	Yes	1				T(1)																				8004923
		0	nee	VAOA		1	T: 36,5	Yes	1				T(1)																				5448947
		0	nee	VAOA		0		Yes	0																								3167491
		0	nee	VAOA		1	RR: 98	Yes	1			RR(1)																					417253
		0	nee	VAOA		1		No	0																								473497
		0	nee	VAOA		0		Yes	0																								6570091
		0	nee	VAOA		0		Yes	0																								5922324
		0	nee	VAOA		1	RR: 96, T: 36,5	No	2			RR(1)	T(1)																				7341379
		0	nee	VAOA		0		Yes	0																								6468922
		0	nee	VAOA		0		Yes	0																								9972358
		0	nee	VAOA		1	AF: 16	Yes	1	AF(1)																							4648540
		0	nee	VAOA		1	AF: 15	Yes	1	AF(1)																							6300792
		0	nee	VAOA		2	RR: 95, T: 36,2	Yes	2			RR(1)	T(1)																				2491769
		0	nee	VAOA		2	RR: 85, AF: 16, T: 37,8	No	3	AF(1)		RR(1)	T(1)																				4359763
		0	nee	VAOA		1	T: 36,5	Yes	1				T(1)																				2824190
		0	nee	VAOA		2	AF: 16	No	1	AF(1)																							5671329
		0	nee	VAOA		2	AF: 18, T: 38,0	Yes	2	AF(1)			T(1)																				3804402
		0	nee	VAOA		2	RR: 93	No	1			RR(1)																					9943545
		0	nee	VAOA		1	AF: 16	Yes	1	AF(1)																							9525618
		0	nee	VAOA		0		Yes	0																								3421654
		0	nee	VAOA		1	AF: 17	Yes	1	AF(1)																							2944199
		0	nee	VAOA		1	T: 36,3	Yes	1				T(1)																				4298519
		0	nee	VAOA		0		Yes	0																								1976640
		0	nee	VAOA		1	HF: 108, T: 38,3	No	2		HF(1)		T(1)																				2765368
		0	nee	VAOA		1	RR: 98	Yes	1			RR(1)																					4318992
		0	nee	VAOA		1	T: 36,2	Yes	1				T(1)																				4882064
		0	nee	VAOA		1	AF: 15	Yes	1	AF(1)																							7854506
		0	nee	VAOA		0		Yes	0																								1962740
		0	nee	VAOA		0		Yes	0																								4957725
		0	nee	VAOA		99		Inapplicable	0																								4961074
		0	nee	VAOA		0		Yes	0																								9982739
		0	nee	VAOA		1	RR: 98	Yes	1			RR(1)																					5350731
		0	nee	VAOA		1	T: 38,4	Yes	1				T(1)																				562197
		0	nee	VAOA		0	T:36,4	No	1				T(1)																				3727379
		0	nee	VAOA		1	T: 39,0	Yes	1				T(1)																				2489888
		0	nee	VAOA		0		Yes	0																								3855480
		0	nee	VAOA		0		Yes	0																								1669245
		0	nee	VAOA		4	HF: 125, T: 38,5	No	3		HF(2)		T(1)																				6599404
		0	nee	VAOA		1	AF: 16	Yes	1	AF(1)																							8975909
		0	nee	VAOA		4	AF: 17, T: 40,2, HF: 117	Yes	4	AF(1)	HF(2)		T(1)																				3536273
		0	nee	VAOA		1	T: 37,6	Yes	1				T(1)																				4475559
		0	nee	VAOA		1	AF: 16, T: 37,9	No	2	AF(1)			T(1)																				9976575
		0	nee	VAOA		1	T: 36,4	Yes	1				T(1)																				3349277
		0	nee	VAOA		1	RR: 93	Yes	1			RR(1)																					2864244
		0	nee	VAOA		1	T: 36,4	Yes	1				T(1)																				3535161
		0	nee	VAOA		0		Yes	0							S(3)																	2254779
		0	nee	VAOA		3	sat: 89	Yes	3							S(3)																	3962551
		0	nee	VAOA		0	T: 36,5	No	1				T(1)																				5956693
		0	nee	VAOA		0	T: 37,6	No	1				T(1)																				3600256
		0	nee	VAOA		1	AF: 15	Yes	1	AF(1)																							3958931
		0	nee	VAOA		1	T: 36,4	Yes	1				T(1)																				1676720
		0	nee	VAOA		2	AF: 16, T: 38,6	Yes	2	AF(1)			T(1)																				9166421
		0	nee	VAOA		0		Yes	0																								6663861
		0	nee	VAOA		1	T: 38,0	Yes	1				T(1)																				4425517
		0	nee	VAOA		0		Yes	0																								5953651
		0	nee	VAOA		0		Yes	0																								1911822
		0	nee	VAOA		1	T: 36,0	Yes	1				T(1)																				1897616
		0	nee	VAOA		2	T: 34	Yes	2				T(2)																				4731978
		0	nee	VAOA		2	RR: 90, T: 36,0	Yes	2			RR(1)	T(1)																				4813301
		0	nee	VAOA		0		Yes	0																								9964865
		0	nee	VAOA		1	T: 36,4	Yes	1				T(1)																				932654
		0	nee	VAOA		0	RR: 93	No	1			RR(1)																					4941679
		0	nee	VAOA		0		Yes	0																								7302542
		0	nee	VAOA		0		Yes	0																								2969591
		0	nee	VAOA		99	AF: 18	Inapplicable	1	AF(1)																							7966250
		0	nee	VAOA		2	AF: 16, T: 37,9	Yes	2	AF(1)			T(1)																				2965353
		0	nee	VAOA		2	AF: 16	No	1	AF(1)																							9954294
		0	nee	VAOA		1	T: 35,6	Yes	1				T(1)																				1976681
		0	nee	VAOA		5	RR: 70, AF: 25, T: 33,8, UP	No	7	AF(2)		RR(2)	T(2)		UP(1)																		2030322
		0	nee	VAOA		1	T: 36,2	Yes	1				T(1)																				9563113
		0	nee	VAOA		0		Yes	0																								3393464
		0	nee	VAOA		2	AF: 18, T: 35,4	Yes	2	AF(1)			T(1)																				3829967
		0	nee	VAOA		0		Yes	0																								2917701
		0	nee	VAOA		1	AF: 18	Yes	1	AF(1)																							3976837
		0	nee	VAOA		1	T: 37,6	Yes	1				T(1)																				8976772
		0	nee	VAOA		1	RR: 88	Yes	1			RR(1)																					7959933
		0	nee	VAOA		1	RR: 94	Yes	1			RR(1)																					5486392
		0	nee	VAOA		0		Yes	0																								5901347
		0	nee	VAOA		1	T: 35,8	Yes	1				T(1)																				8642150
		0	nee	VAOA		0		Yes	0																								199475
		0	nee	VAOA		1	RR: 96	Yes	1			RR(1)																					4851540
		0	nee	VAOA		1	T: 36,2	Yes	1				T(1)																				7974347
		0	nee	VAOA		1	T: 36,3	Yes	1				T(1)																				2817975
		0	nee	VAOA		1	AF: 16, T: 37,6	No	2	AF(1)			T(1)																				2854248
		0	nee	VAOA		0		Yes	0																								5145514
		0	nee	VAOA		0		Yes	0																								256338
		0	nee	VAOA		0		Yes	0																								4086955
		0	nee	VAOA		1		No	0																								8924220
		0	nee	VAOA		1	T: 38,5	Yes	1				T(1)																				7868360
		0	nee	VAOA		0		Yes	0																								5559055
		0	nee	VAOA		99	T: 36,0	Inapplicable	1				T(1)																				7976598
		0	nee	VAOA		2	HF: 102, AF: 18, T: 36,4	No	3	AF(1)	HF(1)		T(1)																				8678041
		0	nee	VAOA		1	T: 35,8	Yes	1				T(1)																				7702191
		0	nee	VAOA		0		Yes	0																								4427430
		0	nee	VAOA		0		Yes	0																								6013165
		0	nee	VAOA		0		Yes	0																								977048
		0	nee	VAOA		0		Yes	0																								8776596
		0	nee	VAOA		0		Yes	0																								9944998
		0	nee	VAOA		0		Yes	0																								6930296
		0	nee	VAOA		1	T: 37,7	Yes	1				T(1)																				6976846
		0	nee	VAOA		0		Yes	0																								5975472
		0	nee	VAOA		1	T: 38,5	Yes	1				T(1)																				4976629
		0	nee	VAOA		0		Yes	0																								3659657
		0	nee	VAOA		0		Yes	0																								7614569
		0	nee	VAOA		0		Yes	0																								4492898
		0	nee	VAOA		1	T: 37,9	Yes	1				T(1)																				8965969
		0	nee	VAOA		1	T: 37,9	Yes	1				T(1)																				6765626
		0	nee	VAOA		1	T: 37,7	Yes	1				T(1)																				4971088
		0	nee	VAOA		1	T: 38,8	Yes	1				T(1)																				3958036
		0	nee	VAOA		0		Yes	0																								9577611
		0	nee	VAOA		0		Yes	0																								6867778
		0	nee	VAOA		0		Yes	0																								8642150
		0	nee	VAOA		0		Yes	0																								8373214
		0	nee	VAOA		1	RR: 99	Yes	1			RR(1)																					3977226
		0	nee	VAOA		1	HF: 116	No	2		HF(2)																						3922372
		0	nee	VAOA		0	T: 36,2	No	1				T(1)																				2235410
		0	nee	VAOA		1	AF: 16	Yes	1	AF(1)																							6013165
		0	nee	VAOA		0		Yes	0																								8191841
		0	nee	VAOA		0		Yes	0							S(3)																	4946506
		0	nee	VAOA		5	sat: 74, AF: 18, T: 38,7, UP: 10p/u	No	6	AF(1)			T(1)		UP(1)																		4224537
		0	nee	VAOA		1	T: 37,6	Yes	1				T(1)																				6961247
		0	nee	VAOA		1	RR: 99	Yes	1			RR(1)																					3360544
		0	nee	VAOA		1	T: 36,0	Yes	1				T(1)																				6969045
		0	nee	VAOA		2	HF: 101, AF: 15, T: 38,3	No	3	AF(1)	HF(1)		T(1)																				9975443
		0	nee	VAOA		0		Yes	0																								1944032
		0	nee	VAOA		0	T: 36,0	No	1				T(1)																				3963107
		0	nee	VAOA		1	T: 37,8	Yes	1				T(1)																				4957402
		0	nee	VAOA		0		Yes	0																								8100264
		0	nee	VAOA		0	AF: 18	No	1	AF(1)																							1626379
		0	nee	VAOA		2	AF: 18, T: 35,6	Yes	2	AF(1)			T(1)																				963334
		0	nee	VAOA		1	AF: 18, T: 36,3	No	2	AF(1)			T(1)																				2084637
		0	nee	VAOA		1	T: 35,8	Yes	1				T(1)																				4437856
		0	nee	VAOA		99	RR: 100, T: 36,0	Inapplicable	2			RR(1)	T(1)																				8344288
		0	nee	VAOA		1	AF: 16, T: 36,3	No	2	AF(1)			T(1)																				6150404
		0	nee	VAOA		0	T: 36,3	No	1				T(1)																				226130
		0	nee	VAOA		2	AF: 15, T: 35,3	Yes	2	AF(1)			T(1)																				1969928
		0	nee	VAOA		0	T: 36,0	No	1				T(1)																				6347593
		0	nee	VAOA		0		Yes	0																								1932739
		0	nee	VAOA		0		Yes	0																								7967176
		0	nee	VAOA		0		Yes	0																								1968515
		0	nee	VAOA		1	T: 36,0	Yes	1				T(1)																				7961873
		0	nee	VAOA		0	T: 36,0	No	1				T(1)																				5805218
		0	nee	VAOA		0		Yes	0																								9074625
		0	nee	VAOA		0	AF: 15	No	1	AF(1)																							4342452
		0	nee	VAOA		1	AF: 20	Yes	1	AF(1)																							6110138
		0	nee	VAOA		0	T: 36,5	No	1				T(1)																				1659665
		0	nee	VAOA		1	RR: 97, T: 37,8	No	2			RR(1)	T(1)																				8878982
		0	nee	VAOA		2	AF: 18, T: 38,6	Yes	2	AF(1)			T(1)																				3977034
		0	nee	VAOA		2	AF: 16, T: 38,4	Yes	2	AF(1)			T(1)																				6959912
		0	nee	VAOA		0	T: 37,6	No	1				T(1)																				6694915
		0	nee	VAOA		0		Yes	0																								8036862
		0	nee	VAOA		1	T: 36,4	Yes	1				T(1)																				5130893
		0	nee	VAOA		0		Yes	0																								5964887
		0	nee	VAOA		1	T: 35,7	Yes	1				T(1)																				1045509
		0	nee	VAOA		1	T: 36,3	Yes	1				T(1)																				8476200
		0	nee	VAOA		0		Yes	0																								1913536
		0	nee	VAOA		0		Yes	0																								9692101
		0	nee	VAOA		1	HF: 104, T: 36,0	No	2		HF(1)		T(1)																				4902679
		0	nee	VAOA		0		Yes	0																								9791526
		0	nee	VAOA		0	AF: 15	No	1	AF(1)																							729670
		0	nee	VAOA		0	T: 36,4	No	1				T(1)																				2299839
		0	nee	VAOA		0		Yes	0																								7786732
		0	nee	VAOA		0	T: 36,4	No	1				T(1)																				3878079
		0	nee	VAOA		1	AF: 18	Yes	1	AF(1)																							6502404
		0	nee	VAOA		0		Yes	0																								3862765
		0	nee	VAOA		1	AF: 16, T: 37,7	No	2	AF(1)			T(1)																				4977746
		0	nee	VAOA		1	AF: 16	Yes	1	AF(1)																							4218208
		0	nee	VAOA		1	HF: 105, AF: 16	No	2	AF(1)	HF(1)																						4623708
		0	nee	VAOA		2	AF: 22	Yes	2	AF(2)																							484675
		0	nee	VAOA		0		Yes	0																								4813074
		0	nee	VAOA		99	HF: 104	Inapplicable	1		HF(1)																						977790
		0	nee	VAOA		2	AF: 18, T: 36,1	Yes	2	AF(1)			T(1)																				9961201
		0	nee	VAOA		0	T: 36,5	No	1				T(1)																				7449575
		0	nee	VAOA		0		Yes	0																								2977748
		0	nee	VAOA		2	RR: 93, T: 36,4	Yes	2			RR(1)	T(1)																				1977716
		0	nee	VAOA		0	T: 36,4	No	1				T(1)																				9642052
		0	nee	VAOA		0	AF: 15, T: 36,5	No	2	AF(1)			T(1)																				6971226
		0	nee	VAOA		0		Yes	0																								5386518
		0	nee	VAOA		0		Yes	0																								4910445
		0	nee	VAOA		0		Yes	0																								1661164
		0	nee	VAOA		0	AF: 15	No	1	AF(1)																							3938506
		0	nee	VAOA		0		Yes	0																								7973051
		0	nee	VAOA		1	AF: 16, T: 36,3	No	2	AF(1)			T(1)																				1905433
		0	nee	VAOA		0		Yes	0																								6960401
		0	nee	VAOA		1	T: 35,5	Yes	1				T(1)																				3192918
		0	nee	VAOA		2	AF: 20, T: 35,9	Yes	2	AF(1)			T(1)																				7971385
		0	nee	VAOA		2	AF: 20, T: 36,0	Yes	2	AF(1)			T(1)																				3192918
		0	nee	VAOA		2	HF: 112	Yes	2		HF(2)																						473497
		0	nee	VAOA		1	RR: 95, T: 36,5	No	2			RR(1)	T(1)																				904851
		0	nee	VAOA		1	T: 37,9	Yes	1				T(1)																				1761447
		0	nee	VAOA		1	T: 36,2	Yes	1				T(1)																				2977833
		0	nee	VAOA		99		Inapplicable	0																								7379849
		0	nee	VAOA		0		Yes	0																								3720032
		0	nee	VAOA		0	T: 36,3	No	1				T(1)																				33142
		0	nee	VAOA		0		Yes	0																								4184240
		0	nee	VAOA		0		Yes	0																								5635055
		0	nee	VAOA		0		Yes	0																								8404169
		0	nee	VAOA		0		Yes	0																								4836169
		0	nee	VAOA		0		Yes	0																								3386112
		0	nee	VAOA		0		Yes	0																								5720518
		0	nee	VAOA		0		Yes	0																								2977599
		0	nee	VAOA		2	RR: 98, T: 38,1	Yes	2			RR(1)	T(1)																				9938778
		0	nee	VAOA		1	RR: 94	Yes	1			RR(1)																					1941265
		0	nee	VAOA		0		Yes	0																								7965285
		0	nee	VAOA		2	HF: 104, AF: 16	Yes	2	AF(1)	HF(1)																						7964711
		0	nee	VAOA		0		Yes	0																								3958735
		0	nee	VAOA		1	T: 35,50	Yes	1				T(1)																				6214342
		0	nee	VAOA		2	AF: 18, T: 36,0	Yes	2	AF(1)			T(1)																				2659689
		0	nee	VAOA		1	T: 36,4	Yes	1				T(1)																				4919746
		0	nee	VAOA		2	AF: 16, T: 36,3	Yes	2	AF(1)			T(1)																				9584410
		0	nee	VAOA		0		Yes	0																								3972175
		0	nee	VAOA		3	HF: 102, AF: 22	Yes	3	AF(2)	HF(1)																						6961517
		0	nee	VAOA		1	T: 36,3	Yes	1				T(1)																				1264171
		0	nee	VAOA		0		Yes	0																								6224155
		0	nee	VAOA		0		Yes	0																								6644849
		0	nee	VAOA		0		Yes	0																								8593319
		0	nee	VAOA		1	T: 36,5	Yes	1				T(1)																				7965037
		0	nee	VAOA		1	T: 39,0	Yes	1				T(1)																				1490013
		0	nee	VAOA		1	T: 38,0	Yes	1				T(1)																				7720860
		0	nee	VAOA		1	AF: 20	Yes	1	AF(1)																							2247231
		0	nee	VAOA		0	T: 36,5	No	1				T(1)																				1850441
		0	nee	VAOA		0	T: 36,0	No	1				T(1)																				976308
		0	nee	VAOA		2	RR: 210	Yes	2			RR(2)																					7661026
		0	nee	VAOA		0	RR: 80	No	2			RR(1)																					577982
		0	nee	VAOA		0		Yes	0																								8114516
		0	nee	VAOA		2	RR: 98, T: 36,2	Yes	2			RR(1)	T(1)																				6939058
		0	nee	VAOA		2	AF: 22, T: 37,6	No	3	AF(2)			T(1)																				48387
		0	nee	VAOA		2	AF: 20, T: 35,5	Yes	2	AF(1)			T(1)																				915912
		0	nee	VAOA		2	AF: 18, T: 36,3	Yes	2	AF(1)			T(1)																				976918
		0	nee	VAOA		0		Yes	0																								6128805
		0	nee	VAOA		99		Inapplicable	0																								7927761
		0	nee	VAOA		2	AF: 20	No	1	AF(1)																							1601362
		0	nee	VAOA		0		Yes	0																								1978389
		0	nee	VAOA		0		Yes	0																								1967505
		0	nee	VAOA		1	HF: 103	Yes	1		HF(1)																						2760953
		0	nee	VAOA		0	T: 36,5	No	1				T(1)																				3852669
		0	nee	VAOA		0		Yes	0																								7520767
		0	nee	VAOA		1	T: 37,7	Yes	1				T(1)																				2439371
		0	nee	VAOA		1	T: 36,1	Yes	1				T(1)																				2169212
		0	nee	VAOA		1	T: 38,0	Yes	1				T(1)																				2961350
		0	nee	VAOA		0		Yes	0																								8150369
		0	nee	VAOA		0		Yes	0																								5847859
		0	nee	VAOA		1	T: 38,0	Yes	1				T(1)																				8935541
		0	nee	VAOA		0		Yes	0																								2972710
		0	nee	VAOA		0		Yes	0																								8293874
		0	nee	VAOA		1		No	0																								4631597
		0	nee	VAOA		0		Yes	0																								3966068
		0	nee	VAOA		0		Yes	0																								1923104
		0	nee	VAOA		1	HF: 102	Yes	1		HF(1)																						8279237
		0	nee	VAOA		1	AF: 15	Yes	1	AF(1)																							8967373
		0	nee	VAOA		99	T: 36,3	Inapplicable	1				T(1)																				4217199
		0	nee	VAOA		2	HF: 105, T: 37,7	Yes	2		HF(1)		T(1)																				6110138
		0	nee	VVAT		1	T: 36,5	Yes	1				T(1)																				5263828
		0	nee	VVAT		0		Yes	0																								7398376
		0	nee	VVAT		1	T: 35,5	Yes	1				T(1)																				3195119
		0	nee	VVAT		2	HF: 110, T: 38,0	Yes	2		HF(1)		T(1)																				8203957
		0	nee	VVAT		0		Yes	0																								7973414
		0	nee	VVAT		0		Yes	0																								1899295
		0	nee	VVAT		0	T: 36,0	No	1				T(1)																				5894869
		0	nee	VVAT		1	RR: 86, T: 36,2	No	2			RR(1)	T(1)																				4498194
		0	nee	VVAT		1	T: 36,0	Yes	1				T(1)																				1976747
		0	nee	VVAT		0		Yes	0																								3524086
		0	nee	VVAT		0		Yes	0																								2959885
		0	nee	VVAT		0		Yes	0																								4945406
		0	nee	VVAT		0		Yes	0																								748232
		0	nee	VVAT		1	T: 36,4	Yes	1				T(1)				O(1)																9798442
		0	nee	VVAT		2	T: 38,0 en ongerustheid	Yes	2				T(1)																				8784587
		0	nee	VVAT		0		Yes	0																								4978416
		0	nee	VVAT		1	T: 36,0	Yes	1				T(1)																				2704655
		0	nee	VVAT		1		No	0																								3892797
		0	nee	VVAT		0		Yes	0																								9247806
		0	nee	VVAT		1	T: 37,6	Yes	1				T(1)																				3902591
		0	nee	VVAT		0		Yes	0																								2027948
		0	nee	VVAT		0		Yes	0																								2881744
		0	nee	VVAT		3	AF 20, HF 104, T 40,4	Yes	3	AF(1)	HF(1)		T(1)																				5898115
		0	nee	VVAT		1	T: 36,3	Yes	1				T(1)																				5181574
		0	nee	VVAT		1	T: 36,2	Yes	1				T(1)																				7769119
		0	nee	VVAT		1	T: 35, 1	Yes	1				T(1)																				9970008
		0	nee	VVAT		99	AF: 16, T 37,6	Inapplicable	2	AF(1)			T(1)																				3930079
		0	nee	VVAT		99	HF: 109	Inapplicable	1		HF(1)																						1728031
		0	nee	VVAT		1	T: 36,0	Yes	1				T(1)																				6105511
		0	nee	VVAT		0		Yes	0																								8977564
		0	nee	VVAT		1	T: 37,6	Yes	1				T(1)																				2904994
		0	nee	VVAT		1		No	0																								6098853
		0	nee	VVAT		0		Yes	0																								1191512
		0	nee	VVAT		1	T: 36,4	Yes	1				T(1)																				1360737
		0	nee	VVAT		2	AF: 16 T: 39,0	Yes	2	AF(1)			T(1)																				8947667
		0	nee	VVAT		0		Yes	0																								8978935
		0	nee	VVAT		0		Yes	0																								3708147
		0	nee	VVAT		0		Yes	0																								8307819
		0	nee	VVAT		0		Yes	0																								6930296
		0	nee	VVAT		1	T: 35,6	Yes	1				T(1)																				3759828
		0	nee	VVAT		0	RR: 96	No	1			RR(1)																					1693051
		0	nee	VVAT		1	T: 38,1	Yes	1				T(1)																				1966375
		0	nee	VVAT		0		Yes	0																								6445633
		0	nee	VVAT		0	T: 36,4	No	1				T(1)																				900381
		0	nee	VVAT		0		Yes	0																								4971045
		0	nee	VVAT		0		Yes	0																								3978959
		0	nee	VVAT		0	T: 36,1	No	1				T(1)																				1987615
		0	nee	VVAT		0	T: 36,5	No	1				T(1)																				4978886
		0	nee	VVAT		0		Yes	0																								6911007
		0	nee	VVAT		1	T: 36,3	Yes	1				T(1)																				5972018
		0	nee	VVAT		1	T: 38,0	Yes	1				T(1)																				8921062
		0	nee	VVAT		0		Yes	0																								973827
		0	nee	VVAT		1	T: 36,1	Yes	1				T(1)																				2239783
		0	nee	VVAT		0		Yes	0																								5464365
		0	nee	VVAT		0		Yes	0																								5968471
		0	nee	VVAT		2	HF: 107, T: 38,1	Yes	2		HF(1)		T(1)																				8393575
		0	nee	VVAT		0		Yes	0																								7868787
		0	nee	VVAT		0		Yes	0																								9740923
		0	nee	VVAT		0		Yes	0																								4925508
		0	nee	VVAT		1	RR: 99	Yes	1			RR(1)																					406027
		0	nee	VVAT		1	T: 36,4	Yes	1				T(1)																				2555453
		0	nee	VVAT		0		Yes	0																								6395938
		0	nee	VVAT		0		Yes	0																								7979163
		0	nee	VVAT		1	T: 36,2	Yes	1				T(1)																				3332538
		0	nee	VVAT		1	T: 38,1	Yes	1				T(1)																				979121
		0	nee	VVAT		0		Yes	0																								3473881
		0	nee	VVAT		0		Yes	0																								6490380
		0	nee	VVAT		0		Yes	0																								8586663
		0	nee	VVAT		3	AF: 36	Yes	3	AF(3)																							4221851
		0	nee	VVAT		0		Yes	0																								4315135
		0	nee	VVAT		0		Yes	0																								8935473
		0	nee	VVAT		1	T: 38,6	Yes	1				T(1)																				351136
		0	nee	VVAT		0	T: 36,2	No	1				T(1)																				4053743
		0	nee	VVAT		0		Yes	0																								3975233
		0	nee	VVAT		0		Yes	0																								4334579
		0	nee	VVAT		0		Yes	0																								674360
		0	nee	VVAT		0		Yes	0																								6533345
		0	nee	VVAT		4	AF: 32, T: 38,6	Yes	4	AF(3)			T(1)																				9931982
		0	nee	VVAT		0	T: 36,3	No	1				T(1)																				9808946
		0	nee	VVAT		0		Yes	0																								4934163
		0	nee	VVAT		1	T: 36,5	Yes	1				T(1)																				6516349
		0	nee	VVAT		0		Yes	0																								1181330
		0	nee	VVAT		0		Yes	0																								7967192
		0	nee	VVAT		0		Yes	0																								5020001
		0	nee	VVAT		1	RR: 96	Yes	1			RR(1)																					6930205
		0	nee	VVAT		1	T: 37,6	Yes	1				T(1)																				7979359
		0	nee	VVAT		0		Yes	0																								1702982
		0	nee	VVAT		3	AF: 24, T 38,1	Yes	3	AF(2)			T(1)																				4311138
		0	nee	VVAT		0		Yes	0																								8930695
		0	nee	VVAT		4	AF: 32, T: 37,7	Yes	4	AF(3)			T(1)																				378615
		0	nee	VVAT		0		Yes	0																								1528475
		0	nee	VVAT		1	T: 36,3	Yes	1				T(1)																				7753552
		0	nee	VVAT		1	T: 36,0	Yes	1				T(1)																				6952555
		0	nee	VVAT		0		Yes	0																								3729907
		0	nee	VVAT		0		Yes	0																								8871589
		0	nee	VVAT		0		Yes	0																								7942025
		0	nee	VVAT		0		Yes	0																								5805973
		0	nee	VVAT		2	RR: 91, HF: 103, T: 36,5	No	3		HF(1)	RR(1)	T(1)																				7666074
		0	nee	VVAT		0		Yes	0																								287287
		0	nee	VVAT		1	AF: 20	Yes	1	AF(1)																							3956651
		0	nee	VVAT		1	RR: 93, T 37,8	No	2			RR(1)	T(1)																				4052001
		0	nee	VVAT		1	T: 36,5	Yes	1				T(1)																				6795833
		0	nee	VVAT		1	T: 36,5	Yes	1				T(1)																				9972691
		0	nee	VVAT		1	T: 37,6	Yes	1				T(1)																				1632316
		0	nee	VVAT		0		Yes	0																								6945516
		0	nee	VVAT		0		Yes	0																								2518618
		0	nee	VVAT		0		Yes	0																								1979479
		0	nee	VVAT		0		Yes	0																								810164
		0	nee	VVAT		1	T: 37,6	Yes	1				T(1)																				5050602
		0	nee	VVAT		0		Yes	0																								3956958
		0	nee	VVAT		2	HF: 110, T: 36,3	Yes	2		HF(1)		T(1)																				44752
		0	nee	VVAT		0		Yes	0																								6713795
		0	nee	VVAT		3	AF: 32	Yes	3	AF(3)																							3979593
		0	nee	VVAT		1	T: 37,7	Yes	1				T(1)																				6979599
		0	nee	VVAT		1	AF: 16	Yes	1	AF(1)																							979554
		0	nee	VVAT		1	T: 37,6	Yes	1				T(1)																				2968785
		0	nee	VVAT		1	AF: 16	Yes	1				T(1)																				365330
		0	nee	VVAT		1	T: 35,6	Yes	1				T(1)																				1261155
		0	nee	VVAT		0		Yes	0																								9968704
		0	nee	VVAT		1	AF: 16	Yes	1	AF(1)																							2978543
		0	nee	VVAT		0		Yes	0																								4984993
		0	nee	VVAT		1	AF: 16	Yes	1	AF(1)																							5466630
		0	nee	VVAT		0		Yes	0																								1536006
		0	nee	VVAT		1	T: 37,7	Yes	1				T(1)																				8492620
		0	nee	VVAT		0		Yes	0																								6219039
		0	nee	VVAT		0		Yes	0																								1615213
		0	nee	VVAT		1	T: 37,7	Yes	1				T(1)																				9131421
		0	nee	VVAT		0		Yes	0																								9961304
		0	nee	VVAT		0		Yes	0																								9460243
		0	nee	VVAT		0	T: 36,2	No	1				T(1)																				2723090
		0	nee	VVAT		1	T: 36,2	Yes	1				T(1)																				2971616
		0	nee	VVAT		1	T: 36,1	Yes	1				T(1)																				3030336
		0	nee	VVAT		4	AF: 32, T: 36,0	Yes	4	AF(3)			T(1)																				7908761
		0	nee	VVAT		1	T: 36,4	Yes	1				T(1)																				8476200
		0	nee	VVAT		2	AF: 16, T: 36,4	Yes	2	AF(1)			T(1)																				2864244
		0	nee	VVAT		1	T: 36,2	Yes	1				T(1)																				7931745
		0	nee	VVAT		1	RR: 99	Yes	1			RR(1)																					2974102
		0	nee	VVAT		1	T: 36,1	Yes	1				T(1)																				8968738
		0	nee	VVAT		1	T: 36,4	Yes	1				T(1)																				7967176
		0	nee	VVAT		0		Yes	0																								5968336
		0	nee	VVAT		0		Yes	0																								2471314
		0	nee	VVAT		1	T: 37,6	Yes	1				T(1)																				5837459
		0	nee	VVAT		0	T: 37,9	No	1				T(1)																				7291131
		0	nee	VVAT		0		Yes	0																								5631346
		0	nee	VVAT		0		Yes	0																								219098
		0	nee	VVAT		0		Yes	0																								3180944
		0	nee	VVAT		0	HF: 103, T: 37,9	No	2		HF(1)		T(1)																				6765626
		0	nee	VVAT		0	T: 36,4	No	1				T(1)																				7777757
		0	nee	VVAT		5	HF: 127, AF: 18, T: 37,9	No	4	AF(1)	HF(2)		T(1)																				4825562
		0	nee	VVAT		0	T: 36,4	No	1				T(1)																				6351035
		0	nee	VVAT		99	T: 36,4	Inapplicable	1				T(1)																				1967625
		0	nee	VVAT		0	T: 36,2	No	1				T(1)																				7570778
		0	nee	VVAT		2	RR: 96, AF: 18, T: 37,8	No	3	AF(1)		RR(1)	T(1)																				9307341
		0	nee	VVAT		0		Yes	0																								5517063
		0	nee	VVAT		0		Yes	0																								6098853
		0	nee	VVAT		1	T: 35,4	Yes	1				T(1)																				4008838
		0	nee	VVAT		0	T: 36,2	No	1				T(1)																				2462475
		0	nee	VVAT		0		Yes	0																								670564
		0	nee	VVAT		0		Yes	0																								4928191
		0	nee	VVAT		1	T: 36,2	Yes	1				T(1)																				3599826
		0	nee	VVAT		1	T: 36,4	Yes	1				T(1)																				5980098
		0	nee	VVAT		0		Yes	0																								2046193
		0	nee	VVAT		1	T: 36,2	Yes	1				T(1)																				9780300
		0	nee	VVAT		0	AF: 18	No	1	AF(1)																							9908387
		0	nee	VVAT		0		Yes	0																								1977174
		0	nee	VVAT		1	T: 36,5	Yes	1				T(1)																				2835720
		0	nee	VVAT		1	HF: 115, T: 36,4	No	3		HF(2)		T(1)																				1970959
		0	nee	VVAT		1	T: 36,3	Yes	1				T(1)																				1968515
		0	nee	VVAT		1		No	0																								7250922
		0	nee	VVAT		1	T: 37,6	Yes	1				T(1)																				8979828
		0	nee	VVAT		0		Yes	0																								5980049
		0	nee	VVAT		2	HF: 121	Yes	2		HF(2)																						5757339
		0	nee	VVAT		0		Yes	0																								9327980
		0	nee	VVAT		0		Yes	0																								1909340
		0	nee	VVAT		3	AF: 25, T: 36,4	Yes	3	AF(2)			T(1)																				7705088
		0	nee	VVAT		1	T: 36,2	Yes	1				T(1)																				6964087
		0	nee	VVAT		0		Yes	0																								8973177
		0	nee	VVAT		1	T: 36,4	Yes	1				T(1)																				7677907
		0	nee	VVAT		1	T: 36,2	Yes	1				T(1)																				3449207
		0	nee	VVAT		1	T: 36,5	Yes	1				T(1)																				9857812
		0	nee	VVAT		0		Yes	0																								8806854
		0	nee	VVAT		1	T: 36,4	Yes	1				T(1)																				6351035
		0	nee	VVAT		1	RR: 91	Yes	1			RR(1)																					4623708
		0	nee	VVAT		1	T: 36,4	Yes	1				T(1)																				9980339
		0	nee	VVAT		1	T: 36,5	Yes	1				T(1)																				6133995
		0	nee	VVAT		1	AF: 16	Yes	1	AF(1)																							7005744
		0	nee	VVAT		1	T: 36	Yes	1				T(1)																				5552119
		0	nee	VVAT		0	T: 36,3	No	1				T(1)																				8921678
		0	nee	VVAT		0	T: 36,1	No	1				T(1)																				5685442
		0	nee	VVAT		1	T: 37,9	Yes	1				T(1)																				4980232
		0	nee	VVAT		1	T: 39,3, HF: 108	No	2		HF(1)		T(1)																				5298849
		0	nee	VVAT		1	T: 36,5	Yes	1				T(1)																				980057
		0	nee	VVAT		1	T: 38,2	Yes	1				T(1)																				1966213
		0	nee	VVAT		0		Yes	0																								6919827
		0	nee	VVAT		0		Yes	0																								8503436
		0	nee	VVAT		3	AF: 30, T: 37,7	Yes	3	AF(2)			T(1)																				2323329
		0	nee	VVAT		1	T: 37,7	Yes	1				T(1)																				2938818
		0	nee	VVAT		0		Yes	0																								5145514
		0	nee	VVAT		1	T: 37,7	Yes	1				T(1)																				665021
		0	nee	VVAT		1	T: 36,5	Yes	1				T(1)																				3979270
		0	nee	VVAT		1	RR: 100, T: 37,7	No	2			RR(1)	T(1)																				6513322
		0	nee	VVAT		1	RR: 85	Yes	1			RR(1)																					9978829
		0	nee	VVAT		0		Yes	0																								3584267
		0	nee	VVAT		1	T: 36,2	Yes	1				T(1)																				9958432
		0	nee	VVAT		1	T: 36,5	Yes	1				T(1)																				7007891
		0	nee	VVAT		1	T: 36,3	Yes	1				T(1)																				4777910
		0	nee	VVAT		0		Yes	0																								3928831
		0	nee	VVAT		1	T: 36,0	Yes	1				T(1)																				8851219
		0	nee	VVAT		0		Yes	0																								3980528
		0	nee	VVAT		0	T: 37,7	No	1				T(1)																				4911214
		0	nee	VVAT		0		Yes	0																								8948530
		0	nee	VVAT		2	HF: 106, T: 39,5	Yes	2		HF(1)		T(1)																				3899696
		0	nee	VVAT		1	T: 38,7	Yes	1				T(1)																				9418910
		0	nee	VVAT		1	T: 36,0	Yes	1				T(1)																				7104034
		0	nee	VVAT		1	T: 37,6	Yes	1				T(1)																				6094350
		0	nee	VVAT		1	HF: 101, T: 36,5	No	2		HF(1)		T(1)																				7980516
		0	nee	VVAT		0		Yes	0																								463285
		0	nee	VVAT		1	T: 36,3	Yes	1				T(1)																				2973627
		0	nee	VVAT		1	T: 36,0	Yes	1				T(1)																				5945465
		0	nee	VVAT		1	T: 38,8	Yes	1				T(1)																				2683532
		0	nee	VVAT		1	T: 36,0	Yes	1				T(1)																				1972331
		0	nee	VVAT		0		Yes	0																								6192066
		0	nee	VVAT		0		Yes	0																								7347862
		0	nee	VVAT		1	T: 36,1	Yes	1				T(1)																				7980462
		0	nee	VVAT		2	RR: 99, T: 36,5	Yes	2			RR(1)	T(1)																				4070436
		0	nee	VVAT		1	T: 37,6	Yes	1				T(1)																				3731862
		0	nee	VVAT		1	T: 36,0	Yes	1				T(1)																				7438097
		0	nee	VVAT		1	T: 36,0	Yes	1				T(1)																				2972944
		0	nee	VVAT		0	T: 36,5	No	1				T(1)																				9457529
		0	nee	VVAT		1	T: 36	Yes	1				T(1)																				2523610
		0	nee	VVAT		0	T: 36,3	No	1				T(1)																				2963119
		0	nee	VVAT		1	T: 38,0	Yes	1				T(1)																				5975997
		0	nee	VVAT		2	HF: 103, T: 39,2	Yes	2		HF(1)		T(1)																				6736945
		0	nee	VVAT		0		Yes	0																								9980772
		0	nee	VVAT		1	HF: 110, T: 38,9	No	2		HF(1)		T(1)																				4098723
		0	nee	VVAT		1	T: 36,0	Yes	1				T(1)			S(3)																	397843
		0	nee	VVAT		3	AF: 40, sat: 80	No	6	AF(3)																							1698311
		0	nee	VVAT		2	AF: 18, T: 36	Yes	2	AF(1)			T(1)																				9941754
		0	nee	VVAT		0		Yes	0																								4931873
		0	nee	VVAT		1		No	0																								8948530
		0	nee	VVAT		0		Yes	0																								6054268
		0	nee	VVAT		99		Inapplicable	0																								968756
		0	nee	VVAT		0		Yes	0																								7046154
		0	nee	VVAT		1	T: 36,3	Yes	1				T(1)																				3051533
		0	nee	VVAT		3	RR: 72, T: 36,3	Yes	3			RR(2)	T(1)																				8246300
		0	nee	VVAT		0		Yes	0																								4024349
		0	nee	VVAT		99	T: 36,0	Inapplicable	1				T(1)																				5950684
		0	nee	VVAT		1	T: 35,5	Yes	1				T(1)																				3957064
		0	nee	VVAT		1	T: 36,0	Yes	1				T(1)																				2537752
		0	nee	VVAT		2	RR: 95, T: 36,4	Yes	2			RR(1)	T(1)																				7735359
		0	nee	VVAT		1	T: 36,1	Yes	1				T(1)																				3247067
		0	nee	VVAT		1	HF: 110, T: 38,2	No	2		HF(1)		T(1)																				9959111
		0	nee	VVAT		0		Yes	0																								1336246
		0	nee	VVAT		1	T: 36,2	Yes	1				T(1)																				7980344
		0	nee	VVAT		1	T: 36,5	Yes	1				T(1)																				2820914
		0	nee	VVAT		1	T: 36,3	Yes	1				T(1)																				2980340
		0	nee	VVAT		1	T: 36,4	Yes	1				T(1)																				961324
		0	nee	VVAT		2		No	0																								7206532
		0	nee	VVAT		2	RR: 90, T: 36,3	Yes	2			RR(1)	T(1)																				1970133
		0	nee	VVAT		1	T: 35,6	Yes	1				T(1)																				4349100
		0	nee	VVAT		1	T: 36,0	Yes	1				T(1)																				3392399
		0	nee	VVAT		1	T: 35,9	Yes	1				T(1)																				8478443
		0	nee	VVAT		0		Yes	0																								9538781
		0	nee	VVAT		1	AF: 36,2	Yes	1	AF(1)																							3900930
		0	nee	VVAT		1	T: 36,4	Yes	1				T(1)																				119564
		0	nee	VVAT		1	T: 36,1	Yes	1				T(1)																				6601988
		0	nee	VVAT		1	T: 38,3	Yes	1				T(1)																				7753552
		0	nee	VVAT		0		Yes	0																								980975
		0	nee	VVAT		1	T: 36,1	Yes	1				T(1)																				9840577
		0	nee	VVAT		2	AF: 20, T: 38,3	Yes	2	AF(1)			T(1)																				2475502
		0	nee	VVAT		0		Yes	0																								2779857
		0	nee	VVAT		1	T: 37,7	Yes	1				T(1)																				2940834
		0	nee	VVAT		2	AF: 16, T: 38,0	Yes	2	AF(1)			T(1)																				4870194
		0	nee	VVAT		1	T: 37,7	Yes	1				T(1)																				135890
		0	nee	VVAT		0		Yes	0																								4117422
		0	nee	VVAT		2	RR: 97, AF: 16, T: 36,4	No	3	AF(1)		RR(1)	T(1)																				7046154
		0	nee	VVAT		1	T: 36,1	Yes	1				T(1)																				5108451
		0	nee	VVAT		1	T: 34,9	No	2				T(2)																				6320167
		0	nee	VVAT		0		Yes	0																								3588832
		0	nee	VVAT		1	T: 36	Yes	1				T(1)																				2665485
		0	nee	VVAT		0		Yes	0																								3468551
		0	nee	VVAT		0		Yes	0																								5980115
		0	nee	VVAT		0		Yes	0																								6736945
		0	nee	VVAT		1	T: 36,0	Yes	1				T(1)																				2435557
		0	nee	VVAT		1	T: 38,1	Yes	1				T(1)																				1909340
		0	nee	VVAT		0		Yes	0																								4973898
		0	nee	VVAT		4	RR: 82, HF: 101, AF: 28	Yes	4	AF(2)	HF(1)	RR(1)																					644626
		0	nee	VVAT		0		Yes	0																								5901321
		0	nee	VVAT		0		Yes	0																								9714856
		0	nee	VVAT		0		Yes	0																								6981178
		0	nee	VVAT		0		Yes	0																								603913
		0	nee	VVAT		1	T: 35,9	Yes	1				T(1)																				2964392
		0	nee	VVAT		0		Yes	0																								6930205
		0	nee	VVAT		0		Yes	0																								1973591
		0	nee	VVAT		1	T: 36,3	Yes	1				T(1)																				9981255
		0	nee	VVAT		0		Yes	0																								1185970
		0	nee	VVAT		0		Yes	0																								1845182
		0	nee	VVAT		3	HF: 104, AF: 20, T: 38,4	Yes	3	AF(1)	HF(1)		T(1)																				5975472
		0	nee	VVAT		0		Yes	0																								7764045
		0	nee	VVAT		1	T: 36,3	Yes	1				T(1)																				9133255
		0	nee	VVAT		0		Yes	0																								8981215
		0	nee	VVAT		1	RR: 98	Yes	1			RR(1)																					6812194
		0	nee	VVAT		0		Yes	0																								1862433
		0	nee	VVAT		0		Yes	0																								8942261
		0	nee	VVAT		0		Yes	0																								2805776
		0	nee	VVAT		0		Yes	0																								6054268
		0	nee	VVAT		0		Yes	0																								3653890
		0	nee	VVAT		0	T: 36,4	No	1				T(1)																				6964546
		0	nee	VVAT		0		Yes	0																								7892654
		0	nee	VVAT		0		Yes	0																								2835720
		0	nee	VVAT		0	RR: 100	No	1			RR(1)																					5964887
		0	nee	VVAT		1	T: 38,2	Yes	1				T(1)																				6182419
		0	nee	VVAT		0	T: 36,5	No	1				T(1)																				2518618
		0	nee	VVAT		0		Yes	0																								5972639
		0	nee	VVAT		0		Yes	0																								5130893
		0	nee	VVAT		1	T: 37,6	Yes	1				T(1)																				4973647
		0	nee	VVAT		0		Yes	0																								2353990
		0	nee	VVAT		0		Yes	0																								6981249
		0	nee	VVAT		0	T: 36,5	No	1				T(1)																				1981269
		0	nee	VVAT		1	T: 37,7	Yes	1				T(1)																				6917385
		0	nee	VVAT		0	AF: 20	No	1	AF(1)																							8510115
		0	nee	VVAT		0		Yes	0																								5004689
		0	nee	VVAT		0		Yes	0																								1511727
		0	nee	VVAT		0		Yes	0																								6948226
		0	nee	VVAT		0		Yes	0																								7354014
		0	nee	VVAT		1	T: 36,4	Yes	1				T(1)																				6978819
		0	nee	VVAT		0		Yes	0																								1675031
		0	nee	VVAT		1	T: 36,4	Yes	1				T(1)																				6962496
		0	nee	VVAT		1	T: 36,5	Yes	1				T(1)																				3488259
		0	nee	VVAT		0		Yes	0																								7705088
		0	nee	VVAT		1	T: 34,6	No	2				T(2)																				8570586
		0	nee	VVAT		0		Yes	0																								7976093
		0	nee	VVAT		0		Yes	0																								2314504
		0	nee	VVAT		0	T: 36,5	No	1				T(1)																				6316555
		0	nee	VVAT		2	HF: 111, AF: 16, T: 35,9	No	4	AF(1)	HF(2)		T(1)																				4823970
		0	nee	VVAT		1	T: 36,3	Yes	1				T(1)																				976807
		0	nee	VVAT		0		Yes	0																								3973897
		0	nee	VVAT		0		Yes	0																								7201734
		0	nee	VVAT		1	T: 35,7	Yes	1				T(1)																				6955924
		0	nee	VVAT		1	T: 35,9	Yes	1				T(1)																				6371212
		0	nee	VVAT		0		Yes	0																								1896293
		0	nee	VVAT		1	T: 36,5	Yes	1				T(1)																				2953040
		0	nee	VVAT		1	T: 36,3	Yes	1				T(1)																				8464937
		0	nee	VVAT		0		Yes	0																								1220766
		0	nee	VVAT		0		Yes	0																								8185259
		0	nee	VVAT		1	T: 36,0	Yes	1				T(1)																				8975292
		0	nee	VVAT		1	T: 37,7	Yes	1				T(1)																				8584159
		0	nee	VVAT		0		Yes	0																								5978421
		0	nee	VVAT		1	T: 36,3	Yes	1				T(1)																				5343920
		0	nee	VVAT		1	HF: 101	Yes	1		HF(1)																						4337602
		0	nee	VVAT		2	T: 35,0	Yes	2				T(2)																				3464806
		0	nee	VVAT		1	T: 36,3	Yes	1				T(1)																				6542501
		0	nee	VVAT		1	T: 37,8	Yes	1				T(1)																				6498758
		0	nee	VVAT		1	T: 35,2	Yes	1				T(1)																				5522965
		0	nee	VVAT		1	T: 36,1	Yes	1				T(1)																				6221312
		0	nee	VVAT		4	HF: 190, T: 36,3	Yes	4		HF(3)		T(1)																				9877930
		0	nee	VVAT		0		Yes	0																								9971553
		0	nee	VVAT		1	T: 35,7	Yes	1				T(1)																				6375617
		0	nee	VVAT		1	T: 36,2	Yes	1				T(1)
		0	nee	VVAT		1	T: 35,7	Yes	1				T(1)
		0	nee	VVAT		1	T: 36,3	Yes	1				T(1)
		0	nee	VVAT		1	T: 35,7	Yes	1				T(1)
		0	nee	VVAT		1	T: 35,7	Yes	1				T(1)
		0	nee	VVAT		2	T: 36,1	No	1				T(1)
		0	nee	VVAT		1	T: 35,9	Yes	1				T(1)
		0	nee	VVAT		0		Yes	0
		0	nee	VVAT		1	HF: 107	Yes	1		HF(1)
		0	nee	VVAT		0		Yes	0
		0	nee	VVAT		1	T: 36,3	Yes	1				T(1)
		0	nee	VVAT		4	RR: 209, T: 35,0	Yes	4			RR(2)	T(2)
		0	nee	VVAT		1	RR: 103	Yes	1			RR(1)
		0	nee	VVAT		1	T: 35,4	Yes	1				T(1)
		0	nee	VVAT		1		No	0
		0	nee	VVAT		0		Yes	0
		0	nee	VVAT		0		Yes	0
		0	nee	VVAT		1	T: 36,1	Yes	1				T(1)
		0	nee	VVAT		1	T: 36,4	Yes	1				T(1)
		0	nee	VVAT		1	T: 35,9	Yes	1				T(1)
		0	nee	VVAT		1	T: 36,2	Yes	1				T(1)
		0	nee	VVAT		2	HF: 103, T: 37,9	Yes	2		HF(1)		T(1)
		0	nee	VVAT		0		Yes	0
		0	nee	VVAT		1	T: 36,4	Yes	1				T(1)
		0	nee	VVAT		0		Yes	0
		0	nee	VVAT		1	T: 35,9	Yes	1				T(1)
		0	nee	VVAT		2	HF: 104	No	1		HF(1)
		0	nee	VVAT		1	T: 36,4	Yes	1				T(1)
		0	nee	VVAT		3	HF: 111, T: 36,1	Yes	3		HF(2)		T(1)
		0	nee	VVAT		0		Yes	0
		0	nee	VVAT		1	RR: 100, T: 37,7	No	2			RR(1)	T(1)
		0	nee	VVAT		1	T: 37,7	Yes	1				T(1)
		0	nee	VVAT		0		Yes	0
		0	nee	VVAT		1	T: 36,0	Yes	1				T(1)
		0	nee	VVAT		1	T: 36,0	Yes	1				T(1)
		0	nee	VVAT		1	T: 37,7	Yes	1				T(1)
		0	nee	VVAT		1	T: 37,7	Yes	1				T(1)
		0	nee	VVAT		0		Yes	0
		0	nee	VVAT		1	RR: 80, T: 36,0	No	3			RR(2)	T(1)
		0	nee	VVAT		0		Yes	0
		0	nee	VVAT		1	T: 35,5	Yes	1				T(1)
		0	nee	VVAT		1	T: 35,5	Yes	1				T(1)
		0	nee	VVAT		1	T: 36,4	Yes	1				T(1)
		0	nee	VVAT		1	T:36,3	Yes	1				T(1)
		0	nee	VVAT		1	HF: 101, T: 37,6	No	2		HF(1)		T(1)
		0	nee	VVAT		2	HF: 124	Yes	2		HF(2)
		0	nee	VVAT		0		Yes	0
		0	nee	VVAT		1	T: 35,8	Yes	1				T(1)
		0	nee	VVAT		0		Yes	0
		0	nee	VVAT		0		Yes	0
		0	nee	VVAT		0		Yes	0
		0	nee	VVAT		1	T: 35,9	Yes	1				T(1)
		0	nee	VVAT		1	T: 37,9	Yes	1				T(1)
		0	nee	VVAT		0		Yes	0
		0	nee	VVAT		0		Yes	0
		0	nee	VVAT		1	T: 35,8	Yes	1				T(1)
		0	nee	VVAT		1	RR: 95	Yes	1			RR(1)
		0	nee	VVAT		3	HF: 124, T: 37,9	Yes	3		HF(2)		T(1)
		0	nee	VVAT		0		Yes	0
		0	nee	VVAT		0	T: 36,3	No	1				T(1)
		0	nee	VVAT		1	T: 37,8	Yes	1				T(1)
		0	nee	VVAT		1	T: 36,3	Yes	1				T(1)
		0	nee	VVAT		0		Yes	0
		0	nee	VVAT		1	HF: 103	Yes	1		HF(1)
		0	nee	VVAT		1		No	0
		0	nee	VVAT		1	T: 35,2	Yes	1				T(1)
		0	nee	VVAT		0		Yes	0
		0	nee	VVAT		1	T: 35,9	Yes	1				T(1)
		0	nee	VVAT		1	T: 37,8	Yes	1				T(1)
		0	nee	VVAT		1	T: 36,4	Yes	1				T(1)
		0	nee	VVAT		0		Yes	0
		0	nee	VVAT		0		Yes	0
		0	nee	VVAT		0		Yes	0
		0	nee	VVAT		0		Yes	0
		0	nee	VVAT		0		Yes	0
		0	nee	VVAT		1	T: 36,0	Yes	1				T(1)
		0	nee	VVAT		0		Yes	0
		0	nee	VVAT		0		Yes	0
		0	nee	VVAT		0	RR: 100, T: 36,3	No	2			RR(1)	T(1)
		0	nee	VVAT		0		Yes	0
		0	nee	VVAT		0		Yes	0
		0	nee	VVAT		1	RR: 95	Yes	1			RR(1)
		0	nee	VVAT		1	T: 36,3	Yes	1				T(1)
		0	nee	VVAT		0		Yes	0
		0	nee	VVAT		1	T:36,2	Yes	1				T(1)
		0	nee	VVAT		1	T: 36,0	Yes	1				T(1)
		0	nee	VVAT		2	RR: 87, T: 36,3	Yes	2			RR(1)	T(1)
		0	nee	VVAT		0		Yes	0
		0	nee	VVAT		0		Yes	0
		0	nee	VVAT		0		Yes	0
		0	nee	VVAT		1	T: 37,7	Yes	1				T(1)
		0	nee	VVAT		0	T: 36,3	No	1				T(1)
		0	nee	VVAT		99		Inapplicable	0
		0	nee	VVAT		0		Yes	0
		0	nee	VVAT		1	T: 37,6	Yes	1				T(1)
		0	nee	VVAT		0		Yes	0
		0	nee	VVAT		0		Yes	0
		0	nee	VVAT		2	AF: 24	Yes	2	AF(2)
		0	nee	VVAT		0		Yes	0
		0	nee	VVAT		1	T: 37,6	Yes	1				T(1)
		0	nee	VVAT		0		Yes	0
		0	nee	VVAT		0		Yes	0
		0	nee	VVAT		1	T: 36,0	Yes	1				T(1)
		0	nee	VVAT		2	HF: 124	Yes	2		HF(2)
		0	nee	VVAT		0		Yes	0
		0	nee	VVAT		1	T: 36,0	Yes	1				T(1)
		0	nee	VVAT		1	T: 38,3	Yes	1				T(1)
		0	nee	VVAT		1	T: 36,0	Yes	1				T(1)
		0	nee	VVAT		1	T: 35,9	Yes	1				T(1)
		0	nee	VVAT		0		Yes	0
		0	nee	VVAT		1	T: 37,8	Yes	1				T(1)
		0	nee	VVAT		1	T: 38,9	Yes	1				T(1)
		0	nee	VVAT		0		Yes	0
		0	nee	VVAT		1	T: 36,1	Yes	1				T(1)
		0	nee	VVAT		0		Yes	0
		0	nee	VVAT		0		Yes	0
		0	nee	VVAT		0		Yes	0
		0	nee	VVAT		0		Yes	0
		0	nee	VVAT		1	T: 36,4	Yes	1				T(1)
		0	nee	VVAT		1	T: 36,0	Yes	1				T(1)
		0	nee	VVAT		1	AF: 16, T: 36,3	No	2	AF(1)			T(1)
		0	nee	VVAT		0		Yes	0
		0	nee	VVAT		0		Yes	0
		0	nee	VVAT		0		Yes	0
		0	nee	VVAT		2	HF: 105, T: 36,1	Yes	2		HF(1)		T(1)
		0	nee	VVAT		0		Yes	0
		0	nee	VVAT		0		Yes	0
		0	nee	VVAT		1	RR: 95, T: 36,0	No	2			RR(1)	T(1)
		0	nee	VVAT		1	T: 38,2	Yes	1				T(1)
		0	nee	VVAT		1	T: 36,0	Yes	1				T(1)
		0	nee	VVAT		1	AF: 16	Yes	1	AF(1)
		0	nee	VVAT		0		Yes	0
		0	nee	VVAT		1	T: 37,8	Yes	1				T(1)
		0	nee	VVAT		0		Yes	0
		0	nee	VVAT		1	AF: 16, T: 36,3	No	2	AF(1)			T(1)
		0	nee	VVAT		1	T: 36,1	Yes	1				T(1)
		0	nee	VVAT		1	T: 37,8	Yes	1				T(1)
		0	nee	VVAT		0		Yes	0
		0	nee	VVAT		0		Yes	0
		0	nee	VVAT		1	T: 36,5	Yes	1				T(1)
		0	nee	VVAT		1	HF: 101, T: 36,5	No	2		HF(1)		T(1)
		0	nee	VVAT		0		Yes	0
		0	nee	VVAT		0		Yes	0
		0	nee	VVAT		1		No	0
		0	nee	VVAT		0	T: 36,2	No	1				T(1)
		0	nee	VVAT		0		Yes	0
		0	nee	VVAT		0		Yes	0
		0	nee	VVAT		99	T: 36,2	Inapplicable	1				T(1)
		0	nee	VVAT		1	T: 38,1	Yes	1				T(1)
		0	nee	VVAT		0		Yes	0							S(3)
		0	nee	VVAT		4	AF: 16, T: 39,1, sat: 82	No	5	AF(1)			T(1)			S(3)
		0	nee	VVAT		6	HF: 101, AF: 16, T: 37,9, sat: 87	Yes	6	AF(1)	HF(1)		T(1)
		0	nee	VVAT		0		Yes	0
		0	nee	VVAT		99		Inapplicable	0
		0	nee	VVAT		0		Yes	0
		0	nee	VVAT		0		Yes	0
		0	nee	VVAT		0	RR: 98	No	1			RR(1)
		0	nee	VVAT		0		Yes	0
		0	nee	VVAT		0		Yes	0
		0	nee	VVAT		0		Yes	0
		0	nee	VVAT		1	T: 36,3	Yes	1				T(1)
		0	nee	VVAT		0	T: 36,5	No	1				T(1)
		0	nee	VVAT		1		No	0
		0	nee	VVAT		1	T: 35,7	Yes	1				T(1)
		0	nee	VVAT		1	T: 36,0	Yes	1				T(1)
		0	nee	VVAT		0		Yes	0
		0	nee	VVAT		99	T: 36,1	Inapplicable	1				T(1)
		0	nee	VVAT		0		Yes	0
		0	nee	VVAT		0		Yes	0
		0	nee	VVAT		2	AF: 16, T: 38,1	Yes	2	AF(1)			T(1)
		0	nee	VVAT		1	AF: 16	Yes	1	AF(1)
		0	nee	VVAT		0		Yes	0
		0	nee	VVAT		1	T: 36,3	Yes	1				T(1)
		0	nee	VVAT		0	T: 36,5	No	1				T(1)
		0	nee	VVAT		0		Yes	0
		0	nee	VVAT		1	AF: 16	Yes	1	AF(1)
		0	nee	VVAT		1	T: 36,0	Yes	1				T(1)
		0	nee	VVAT		1	RR: 98	Yes	1			RR(1)
		0	nee	VVAT		1	T: 36,2	Yes	1				T(1)
		0	nee	VVAT		0		Yes	0
		0	nee	VVAT		0		Yes	0
		0	nee	VVAT		2	AF: 20, T: 37,8	Yes	2	AF(1)			T(1)
		0	nee	VVAT		0		Yes	0
		0	nee	VVAT		0		Yes	0
		0	nee	VVAT		0		Yes	0
		0	nee	VVAT		0		Yes	0
		0	nee	VVAT		99		Inapplicable	0
		0	nee	VVAT		0		Yes	0
		0	nee	VVAT		1	T: 37,8	Yes	1				T(1)
		0	nee	VVAT		0		Yes	0
		0	nee	VVAT		0		Yes	0
		0	nee	VVAT		0		Yes	0
		0	nee	VVAT		1	T: 35,8	Yes	1				T(1)
		0	nee	VVAT		0		Yes	0
		0	nee	VVAT		1	T: 37,7	Yes	1				T(1)
		0	nee	VVAT		0		Yes	0
		0	nee	VVAT		1	T: 35,6	Yes	1				T(1)
		0	nee	VVAT		1	T: 36,5	Yes	1				T(1)
		0	nee	VVAT		2	RR: 97, T: 36,5	Yes	2			RR(1)	T(1)
		0	nee	VVAT		0		Yes	0
		0	nee	VVAT		0		Yes	0
		0	nee	VVAT		2	RR: 94, T: 36,5	Yes	2			RR(1)	T(1)
		0	nee	VVAT		0		Yes	0
		0	nee	VVAT		0		Yes	0
		0	nee	VVAT		1		No	0
		0	nee	VVAT		1	T: 36,5	Yes	1				T(1)
		0	nee	VVAT		0		Yes	0
		0	nee	VVAT		1	T: 37,9	Yes	1				T(1)
		0	nee	VVAT		0		Yes	0
		0	nee	VVAT		1	T: 36,0	Yes	1				T(1)
		0	nee	VVAT		1	T: 36,5	Yes	1				T(1)
		0	nee	VVAT		1	T: 36,0	Yes	1				T(1)
		0	nee	VVAT		99	T: 36,4	Inapplicable	1				T(1)
		0	nee	VVAT		0		Yes	0
		0	nee	VVAT		1	T: 35,6	Yes	1				T(1)
		0	nee	VVAT		0		Yes	0
		0	nee	VVAT		1	T: 36,4	Yes	1				T(1)
		0	nee	VVAT		0		Yes	0
		0	nee	VVAT		0		Yes	0
		0	nee	VVAT		1	T: 36,4	Yes	1				T(1)
		0	nee	VVAT		1	T: 36,4	Yes	1				T(1)
		0	nee	VVAT		0		Yes	0
		0	nee	VVAT		1	HF: 105	Yes	1		HF(1)
		0	nee	VVAT		0		Yes	0
		0	nee	VVAT		1	T: 36,4	Yes	1				T(1)
		0	nee	VVAT		1	T: 36,1	Yes	1				T(1)
		0	nee	VVAT		1	T: 37,8	Yes	1				T(1)
		0	nee	VVAT		1		No	0
		0	nee	VVAT		0		Yes	0
		0	nee	VVAT		1	RR: 100, T: 36,2	No	2			RR(1)	T(1)
		0	nee	VVAT		0	RR: 99	No	1			RR(1)
		0	nee	VVAT		0		Yes	0
		0	nee	VVAT		0		Yes	0
		0	nee	VVAT		0		Yes	0
		0	nee	VVAT		0		Yes	0
		0	nee	VVAT		0	T: 36,5	No	1				T(1)
		0	nee	VVAT		0		Yes	0
		0	nee	VVAT		2	RR: 95, T: 36,3	Yes	2			RR(1)	T(1)
		0	nee	VVAT		0		Yes	0
		0	nee	VVAT		0		Yes	0
		0	nee	VVAT		1	RR: 96	Yes	1			RR(1)
		0	nee	VVAT		0		Yes	0
		0	nee	VVAT		1	HF: 101	Yes	1		HF(1)
		0	nee	VVAT		1	T: 36,2	Yes	1				T(1)
		0	nee	VVAT		0		Yes	0
		0	nee	VVAT		0		Yes	0
		0	nee	VVAT		0		Yes	0
		0	nee	VVAT		0	RR: 96	No	1			RR(1)
		0	nee	VVAT		0		Yes	0
		0	nee	VVAT		0		Yes	0
		0	nee	VVAT		1		No	0
		0	nee	VVAT		0	RR: 91	No	1			RR(1)
		0	nee	VVAT		0		Yes	0
		0	nee	VVAT		0		Yes	0
		0	nee	VVAT		1	T: 37,6	Yes	1				T(1)
		0	nee	VVAT		0		Yes	0
		0	nee	VVAT		0	HF: 50	No	1		HF(1)
		0	nee	VVAT		1	T: 37,6	Yes	1				T(1)
		0	nee	VVAT		1	RR: 99	Yes	1			RR(1)
		0	nee	VVAT		0		Yes	0
		0	nee	VVAT		0	RR: 100	No	1			RR(1)
		0	nee	VVAT		0		Yes	0
		0	nee	VVAT		0		Yes	0
		0	nee	VVAT		0		Yes	0
		0	nee	VVAT		0	T: 36,4	No	1				T(1)
		0	nee	VVAT		4	HF: 140, T: 40,0	Yes	4		HF(3)		T(1)
		0	nee	VVAT		1	AF: 15, T: 38,5	No	2	AF(1)			T(1)
		0	nee	VVAT		1	T: 36,2	Yes	1				T(1)
		0	nee	VVAT		1	T: 36,4	Yes	1				T(1)
		0	nee	VVAT		0		Yes	0
		0	nee	VVAT		1	RR: 99	Yes	1			RR(1)
		0	nee	VVAT		1	T: 36,4	Yes	1				T(1)
		0	nee	VVAT		1	T: 36,1	Yes	1				T(1)
		0	nee	VVAT		1	T: 36,1	Yes	1				T(1)
		0	nee	VVAT		0		Yes	0
		0	nee	VVAT		0		Yes	0
		0	nee	VVAT		0		Yes	0
		0	nee	VVAT		0		Yes	0
		0	nee	VVAT		1	T: 36,1	Yes	1				T(1)
		0	nee	VVAT		1	T: 35,7	Yes	1				T(1)
		0	nee	VVAT		0		Yes	0
		0	nee	VVAT		2	RR: 98, T: 36,1	Yes	2			RR(1)	T(1)
		0	nee	VVAT		0		Yes	0
		0	nee	VVAT		2	HF: 105, AF: 20	Yes	2	AF(1)	HF(1)
		0	nee	VVAT		1	T: 36,1	Yes	1				T(1)
		0	nee	VVAT		1	T: 35,9	Yes	1				T(1)
		0	nee	VVAT		2	RR: 92, T: 36,2	Yes	2			RR(1)	T(1)
		0	nee	VVAT		1	T: 36,0	Yes	1				T(1)
		0	nee	VVAT		1	T: 35,8	Yes	1				T(1)
		0	nee	VVAT		1	T: 36,0	Yes	1				T(1)
		0	nee	VVAT		1	T: 36,5	Yes	1				T(1)
		0	nee	VVAT		3	RR: 95, HF: 48, T: 36,0	Yes	3		HF(1)	RR(1)	T(1)
		0	nee	VVAT		1	RR: 100, T: 35,4	No	2			RR(1)	T(1)
		0	nee	VVAT		1	T: 36,3	Yes	1				T(1)
		0	nee	VVAT		0		Yes	0
		0	nee	VVAT		2	RR: 94, T: 35,8	Yes	2			RR(1)	T(1)
		0	nee	VVAT		1		No	0
		0	nee	VVAT		1	T: 36,1	Yes	1				T(1)
		0	nee	VVAT		3	HF: 121, T: 36,0	Yes	3		HF(2)		T(1)
		0	nee	VVAT		0		Yes	0
		0	nee	VVAT		0		Yes	0
		0	nee	VVAT		0		Yes	0
		0	nee	VVAT		1	T: 35,6	Yes	1				T(1)
		0	nee	VVAT		5	RR: 97, HF: 131, T: 35,6	Yes	5		HF(3)	RR(1)	T(1)
		0	nee	VVAT		1	RR: 95	Yes	1			RR(1)
		0	nee	VVAT		0		Yes	0
		0	nee	VVAT		1	T: 37,6	Yes	1				T(1)
		0	nee	VVAT		1	RR: 87	Yes	1			RR(1)
		0	nee	VVAT		0		Yes	0
		0	nee	VVAT		2	HF: 49, T: 36,5	Yes	2		HF(1)		T(1)
		0	nee	VVAT		1	HF: 115, T: 38,6	No	3		HF(2)		T(1)
		0	nee	VVAT		0		Yes	0
		0	nee	VVAT		0		Yes	0
		0	nee	VVAT		0		Yes	0
		0	nee	VVAT		0		Yes	0
		0	nee	VVAT		0		Yes	0
		0	nee	VVAT		0		Yes	0
		0	nee	VVAT		0	T: 36,5	No	1				T(1)
		0	nee	VVAT		1	T: 36,0	Yes	1				T(1)
		0	nee	VVAT		0		Yes	0
		0	nee	VVAT		1	T: 36,5	Yes	1				T(1)
		0	nee	VVAT		1		No	0
		0	nee	VVAT		0	T: 37,6	No	1				T(1)
		0	nee	VVAT		1	T: 37,8	Yes	1				T(1)
		0	nee	VVAT		1	T: 36,5	Yes	1				T(1)
		0	nee	VVAT		0		Yes	0
		0	nee	VVAT		99		Inapplicable	0
		0	nee	VVAT		6	AF: 8, T: 36,1	No	3	AF(2)			T(1)
		0	nee	VVAT		0		Yes	0
		0	nee	VVAT		0		Yes	0
		0	nee	VVAT		1	T: 36,1	Yes	1				T(1)
		0	nee	VVAT		1	T: 36,3	Yes	1				T(1)
		0	nee	VVAT		1	T: 36,1	Yes	1				T(1)
		0	nee	VVAT		0		Yes	0
		0	nee	VVAT		0		Yes	0
		0	nee	VVAT		1	T: 37,8	Yes	1				T(1)
		0	nee	VVAT		1	T: 36,2	Yes	1				T(1)
		0	nee	VVAT		99		Inapplicable	0
		0	nee	VVAT		0		Yes	0
		0	nee	VVAT		0		Yes	0
		0	nee	VVAT		2	RR: 99, T: 35,5	Yes	2			RR(1)	T(1)
		0	nee	VVAT		0		Yes	0
		0	nee	VVAT		1	RR: 95	Yes	1			RR(1)
		0	nee	VVAT		0		Yes	0																		19
		0	nee	VVAT		2	RR: 83, T: 36,2	Yes	2			RR(1)	T(1)														21
		0	nee	VVAT		2	RR: 85, T: 35,6	Yes	2			RR(1)	T(1)														0.904762
		0	nee	VVAT		2	AF: 16, T: 36,1	Yes	2	AF(1)			T(1)
		0	nee	VVAT		0		Yes	0
		0	nee	VVAT		0		Yes	0
		0	nee	VVAT		0		Yes	0
		0	nee	VVAT		0		Yes	0
		0	nee	VVAT		0	T: 36,0	No	1				T(1)
		0	nee	VVAT		0		Yes	0
		0	nee	VVAT		1	T: 37,6	Yes	1				T(1)
		0	nee	VVAT		1	HF: 114	No	2		HF(2)
		0	nee	VVAT		1	T: 36,5	Yes	1				T(1)
		0	nee	VVAT		2	RR: 98, T: 36,4	Yes	2			RR(1)	T(1)
		0	nee	VVAT		1	T: 35,1	Yes	1				T(1)
		0	nee	VVAT		1	T: 36,3	Yes	1				T(1)
		0	nee	VVAT		0		Yes	0
		0	nee	VVAT		0		Yes	0
		0	nee	VVAT		1	RR: 77	No	2			RR(2)
		0	nee	VHON		2	AF: 16	No	1	AF(1)
		0	nee	VHON		2	HF 106, T: 37,8	Yes	2		HF(1)		T(1)
		0	nee	VHON		1	AF: 15 T: 38,0	No	2	AF(1)			T(1)
		0	nee	VHON		1	T: 37,8	Yes	1				T(1)
		0	nee	VHON		0		Yes	0
		0	nee	VHON		1	T: 38,6	Yes	1				T(1)
		0	nee	VHON		1	T: 37,7	Yes	1				T(1)
		0	nee	VHON		2	AF: 16, T: 36,5	Yes	2	AF(1)			T(1)
		0	nee	VHON		1	T: 36,4	Yes	1				T(1)
		0	nee	VHON		1	T: 36,1	Yes	1				T(1)
		0	nee	VHON		1	T: 36,4	Yes	1				T(1)
		0	nee	VHON		2	AF: 18, T: 36,1	Yes	2	AF(1)			T(1)
		0	nee	VHON		1	AF: 16	Yes	1				T(1)
		0	nee	VHON		1	AF: 16	Yes	1				T(1)
		0	nee	VHON		4	AF: 24, HF: 116, T: 37,7	No	5	AF(2)	HF(2)		T(1)
		0	nee	VHON		1	AF: 16	Yes	1	AF(1)
		0	nee	VHON		0	T: 36,5	No	1				T(1)
		0	nee	VHON		6	AF: 40, HF: 116, T: 38,1	Yes	6	AF(3)	HF(2)		T(1)
		0	nee	VHON		3	AF: 28, HF: 108	Yes	3	AF(2)	HF(1)
		0	nee	VHON		1	RR: 100, T: 37,7	No	2			RR(1)	T(1)
		0	nee	VHON		0		Yes	0
		0	nee	VHON		0		Yes	0
		0	nee	VHON		3	AF: 24, T: 38,3	Yes	3	AF(2)			T(1)
		0	nee	VHON		1	RR: 98	Yes	1			RR(1)
		0	nee	VHON		0		Yes	0
		0	nee	VHON		2	HF: 109, T: 40,2	Yes	2		HF(1)		T(1)
		0	nee	VHON		1	T: 38,0	Yes	1				T(1)
		0	nee	VHON		0		Yes	0
		0	nee	VHON		0		Yes	0
		0	nee	VHON		0		Yes	0
		0	nee	VHON		1	T: 36,3	Yes	1				T(1)
		0	nee	VHON		1	T: 37,6	Yes	1				T(1)
		0	nee	VHON		1	T: 35,4	Yes	1				T(1)
		0	nee	VHON		0		Yes	0
		0	nee	VHON		1	AF: 16	Yes	1				T(1)
		0	nee	VHON		0		Yes	0
		0	nee	VHON		2	HF: 106, T: 36,5	Yes	2		HF(1)		T(1)
		0	nee	VHON		2	AF: 26, HF 106, T: 38,2	No	4	AF(2)	HF(1)		T(1)
		0	nee	VHON		1	T: 36,5	Yes	1				T(1)
		0	nee	VHON		0		Yes	0
		0	nee	VHON		1	AF: 18	Yes	1	AF(1)
		0	nee	VHON		0		Yes	0
		0	nee	VHON		1	AF: 16	Yes	1	AF(1)
		0	nee	VHON		1	T: 36,3	Yes	1				T(1)
		0	nee	VHON		0		Yes	0
		0	nee	VHON		2	AF: 20	No	1	AF(1)
		0	nee	VHON		0		Yes	0
		0	nee	VHON		2	RR: 97, HF: 108	Yes	2		HF(1)	RR(1)
		0	nee	VHON		0	AF: 15	No	1	AF(1)
		0	nee	VHON		3	AF: 16, HF: 111, T: 38,5	No	4	AF(1)	HF(2)		T(1)
		0	nee	VHON		1	T: 35,8	Yes	1				T(1)
		0	nee	VHON		0		Yes	0
		0	nee	VHON		1	T: 36,0	Yes	1				T(1)
		0	nee	VHON		0	T: 36,5	No	1				T(1)				O(1)
		0	nee	VHON		6	AF: 18, HF 171, T: 35,9, zorgen bij vpk	Yes	6	AF(1)	HF(3)
		0	nee	VHON		2	AF: 16, T: 36,2	Yes	2	AF(1)			T(1)
		0	nee	VHON		1	AF: 20	Yes	1				T(1)
		0	nee	VHON		1	AF: 20, T: 36,1	No	2	AF(1)			T(1)
		0	nee	VHON		0	T: 36,1	No	1				T(1)
		0	nee	VHON		0		Yes	0
		0	nee	VHON		0	T: 36,0	No	1				T(1)
		0	nee	VHON		0		Yes	0
		0	nee	VHON		1	T: 37,6	Yes	1				T(1)
		0	nee	VHON		0		Yes	0
		0	nee	VHON		2	AF: 15, HF: 112, T: 36,3	No	4	AF(1)	HF(2)		T(1)
		0	nee	VHON		0	T: 36,4	No	1				T(1)
		0	nee	VHON		0		Yes	0
		0	nee	VHON		99		Inapplicable	0
		0	nee	VHON		1	T: 38,2	Yes	1				T(1)
		0	nee	VHON		0		Yes	0
		0	nee	VHON		0		Yes	0
		0	nee	VHON		99		Inapplicable	0
		0	nee	VHON		0		Yes	0
		0	nee	VHON		1	HF: 105	Yes	1		HF(1)
		0	nee	VHON		2	AF: 20, T: 37,6	Yes	2	AF(1)			T(1)
		0	nee	VHON		1	AF: 16	Yes	1	AF(1)
		0	nee	VHON		0		Yes	0
		0	nee	VHON		1	AF: 18	Yes	1	AF(1)
		0	nee	VHON		0	T: 36,0	No	1				T(1)
		0	nee	VHON		0		Yes	0
		0	nee	VHON		0	T: 36,1	No	1				T(1)
		0	nee	VHON		0	T: 36,2	No	1				T(1)
		0	nee	VHON		0		Yes	0
		0	nee	VHON		0	T: 36,0	No	1				T(1)
		0	nee	VHON		0	T: 36,3	No	1				T(1)
		0	nee	VHON		2	AF: 16, T: 35,7	Yes	2	AF(1)			T(1)
		0	nee	VHON		2	AF: 16, T: 36,1	Yes	2	AF(1)			T(1)
		0	nee	VHON		2	AF: 18, RR: 95	Yes	2	AF(1)			T(1)
		0	nee	VHON		0		Yes	0
		0	nee	VHON		2	AF: 16, T: 38,3	Yes	2	AF(1)			T(1)
		0	nee	VHON		0	T: 36,3	No	1				T(1)
		0	nee	VHON		0		Yes	0
		0	nee	VHON		0		Yes	0
		0	nee	VHON		2	RR: 93, HF: 106	Yes	2		HF(1)	RR(1)
		0	nee	VHON		1	HF: 106	Yes	1		HF(1)
		0	nee	VHON		0		Yes	0
		0	nee	VHON		0	T: 36,4	No	1				T(1)
		0	nee	VHON		1	AF: 15, T: 36,3	No	2	AF(1)			T(1)
		0	nee	VHON		1	T: 36,1	Yes	1				T(1)
		0	nee	VHON		2	AF: 18, T: 36,2	Yes	2	AF(1)			T(1)
		0	nee	VHON		0		Yes	0
		0	nee	VHON		0		Yes	0
		0	nee	VHON		0	T: 36,0	No	1				T(1)
		0	nee	VHON		2	RR: 92 ,T: 36,4	Yes	2			RR(1)	T(1)
		0	nee	VHON		0		Yes	0
		0	nee	VHON		2	HF: 103, T: 36,4	Yes	2		HF(1)		T(1)
		0	nee	VHON		2	AF: 16, T: 36,1	Yes	2	AF(1)			T(1)
		0	nee	VHON		1	T: 36,2	Yes	1				T(1)
		0	nee	VHON		2	AF: 18, RR: 100, HF: 105, T: 36,5	No	4	AF(1)		RR(1)
		0	nee	VHON		0		Yes	0
		0	nee	VHON		2	AF: 17, T: 37,7	Yes	2	AF(1)			T(1)
		0	nee	VHON		0	T: 36,4	No	1				T(1)
		0	nee	VHON		1	T: 38,1	Yes	1				T(1)
		0	nee	VHON		0		Yes	0
		0	nee	VHON		1	T: 37,7	Yes	1				T(1)
		0	nee	VHON		1	AF: 18	Yes	1	AF(1)
		0	nee	VHON		0		Yes	0
		0	nee	VHON		3	AF: 36	Yes	3	AF(3)
		0	nee	VHON		2	AF: 24	Yes	2	AF(2)
		0	nee	VHON		1	AF: 18	Yes	1	AF(1)
		0	nee	VHON		2	AF: 15, T: 37,7	Yes	2	AF(1)			T(1)
		0	nee	VHON		0		Yes	0
		0	nee	VHON		1	AF: 16, T: 38,2	No	2	AF(1)			T(1)
		0	nee	VHON		1	AF: 16	Yes	1	AF(1)
		0	nee	VHON		1	AF: 16	Yes	1	AF(1)
		0	nee	VHON		1	AF: 16	No	1	AF(1)
		0	nee	VHON		2	AF: 20, T: 36,5	Yes	2	AF(1)			T(1)
		0	nee	VHON		1	RR: 88, T: 36,5	No	2			RR(1)	T(1)
		0	nee	VHON		0		Yes	0
		0	nee	VHON		1	T: 36,2	Yes	1				T(1)
		0	nee	VHON		1	T: 36,0	Yes	1				T(1)
		0	nee	VHON		2	AF: 18, T: 36	Yes	2	AF(1)			T(1)
		VHON	9723756	VHON		1	AF: 16, T: 37,9	No	2	AF(1)			T(1)
		VHON	8157549	VHON		1	AF: 16	Yes	1				T(1)
		VHON	9971553	VHON		1	AF: 15, T: 37,9	No	2	AF(1)	HF(1)
		VHON	5963749	VHON		3	AF: 18, HF: 125, T: 39,8	No	4	AF(1)	HF(2)		T(1)
		VHON	6970722	VHON		0		Yes	0	AF(1)			T(1)
		VHON	5939357	VHON		0		Yes	0	AF(1)
		VHON	2390264	VHON		0	T: 36,1	No	1	AF(1)			T(1)
		VHON	5964887	VHON		2	AF: 16, T: 38,0	Yes	2	AF(1)	HF(2)		T(1)
		VHON	2967866	VHON		2	AF: 16, T: 37,8	Yes	2	AF(1)			T(1)
		VHON	5560964	VHON		2	AF: 16, T: 38,3	Yes	2	AF(1)			T(1)
		VHON	2254779	VHON		3	AF: 15, RR: 79, T: 36,9	No	4	AF(1)		RR(2)	T(1)
		VHON	2105754	VHON		1	HF: 105, T: 36,3	No	2	AF(1)			T(1)
		VHON	1964714	VHON		1	T: 36,5	Yes	1	AF(1)			T(1)
		VHON	5263828	VHON		2	HF: 120	Yes	2	AF(1)			T(1)
		VHON	3956958	VHON		0	T: 36,5	No	1	AF(1)		RR(1)	T(1)
		VHON	9525618	VHON		0		Yes	0		HF(1)		T(1)
		VHON	3360544	VHON		0		Yes	0				T(1)
		VHON	4853583	VHON		1	HF: 105	Yes	1		HF(2)
		VHON	3962551	VHON		1	AF: 20	Yes	1				T(1)
		VHON	6743328	VHON		2	HF: 103, T: 36,5	Yes	2		HF(1)		T(1)
		VHON	9723756	VHON		0	AF: 16	No	1	AF(1)
		VHON	8157549	VHON		1	T: 35,9	Yes	1		HF(1)
		VHON	9971553	VHON		1	T: 36,3	Yes	1	AF(1)
		VHON	5963749	VHON		1	HF: 108	Yes	1		HF(1)		T(1)
		VHON	6970722	VHON		1	T: 36,4	Yes	1	AF(1)
		VHON	5939357	VHON		1	AF: 16, T: 36,5	No	2				T(1)
		VHON	2390264	VHON		1	T: 36,1	Yes	1				T(1)
		VHON	5964887	VHON		2	HF: 112, T: 38,2	No	3		HF(1)
		VHON	2967866	VHON		0		Yes	0				T(1)
		VHON	5560964	VHON		0		Yes	0	AF(1)			T(1)
		VHON	2254779	VHON		2	AF: 16, T: 35,7	Yes	2				T(1)
		VHON	2105754	VHON		0		Yes	0		HF(2)		T(1)
		VHON	1964714	VHON		0		Yes	0
		VHON	7667151	VHON		1	T: 36,1	Yes	1				T(1)
		VHON	5263828	VHON		2	HF: 108, T: 36,4	Yes	2	AF(1)			T(1)
		VHON	3956958	VHON		1	T: 36,3	Yes	1				T(1)
		VHON	9525618	VHON		2	HF: 105, T: 36,2	Yes	2		HF(1)		T(1)
		VHON	3360544	VHON		1	AF: 16	Yes	1				T(1)
		VHON	4853583	VHON		1	HF: 103	Yes	1		HF(1)		T(1)
		VHON	1960549	VHON		1	T: 36,5	Yes	1				T(1)
		VHON	6743328	VHON		0		Yes	0		HF(1)		T(1)
		VHON	9723756	VHON		1	T: 36,0	Yes	1	AF(1)
		VHON	8157549	VHON		99		Inapplicable	0		HF(1)
		VHON	9971553	VHON		2	AF: 18, T: 36,5	Yes	2				T(1)
		VHON	5963749	VHON		1	T: 36,0	Yes	1				T(1)
		VHON	6970722	VHON		1	T: 36,3	Yes	1				T(1)
		VHON	2390264	VHON		1	T: 36,0	Yes	1				T(1)
		VHON	3870208	VHON		1	T: 36,0	Yes	1	AF(1)			T(1)
		VHON	2967866	VHON		0		Yes	0				T(1)
		VHON	5560964	VHON		1	T: 36,5	Yes	1				T(1)
		VHON	2254779	VHON		2	AF: 16, T: 35,8	Yes	2				T(1)
		VHON	2105754	VHON		3	AF: 18, HF: 105, RR: 90	Yes	3				T(1)
		VHON	1964714	VHON		1	T: 38	Yes	1				T(1)
		VHON	7667151	VHON		0		Yes	0				T(1)
		VHON	5263828	VHON		3	HF: 120, T: 36,2	Yes	3	AF(1)			T(1)
		VHON	8633768	VHON		3	HF: 130	No	2		HF(2)
		VHON	9525618	VHON		0		Yes	0				T(1)
		VHON	3360544	VHON		2	AF: 24	Yes	2	AF(2)
		VHON	4853583	VHON		1	HF: 103, RR: 99	No	2		HF(2)		T(1)
		VHON	6743328	VHON		0		Yes	0		HF(2)
		VHON	9723756	VHON		1	AF: 16, T: 36,4	No	2	AF(1)			T(1)
		VHON	8157549	VHON		0	AF: 16	No	1	AF(1)
		VHON	9971553	VHON		1	AF: 16, T: 36,3	No	2	AF(1)			T(1)
		VHON	5963749	VHON		2	HF: 101, T: 37,6	Yes	2		HF(1)		T(2)
		VHON	6970722	VHON		0		Yes	0
		VHON	2390264	VHON		0		Yes	0
		VHON	5964887	VHON		1	RR: 98	Yes	1			RR(1)
		VHON	3870208	VHON		0		Yes	0
		VHON	2967866	VHON		2	AF: 18, HF: 101	Yes	2	AF(1)	HF(1)
		VHON	5560964	VHON		0		Yes	0
		VHON	2254779	VHON		1	AF: 16, T: 36,3	No	2	AF(1)			T(1)
		VHON	9866486	VHON		1	T: 36,2	Yes	1				T(1)
		VHON	1964714	VHON		1	HF: 102	Yes	1		HF(1)
		0	nee	VHON		0		Yes	0
		0	nee	VHON		4	HF: 134, T: 36	Yes	4		HF(3)		T(1)
		0	nee	VHON		2	HF: 122	Yes	2		HF(2)
		0	nee	VHON		1	T: 36,3	Yes	1				T(1)
		0	nee	VHON		1	AF: 16, T: 36,5	No	2	AF(1)			T(1)
		0	nee	VHON		1	T: 36,3	Yes	1				T(1)
		0	nee	VHON		3	HF: 138	Yes	3		HF(3)
		0	nee	VHON		1	AF: 15, T: 36,5	No	2	AF(1)			T(1)
		0	nee	VHON		0		Yes	0
		0	nee	VHON		0		Yes	0
		0	nee	VHON		3	AF: 16, HF: 101, T: 38,7	Yes	3	AF(1)	HF(1)		T(1)
		0	nee	VHON		0		Yes	0
		0	nee	VHON		1	T: 36,5	Yes	1				T(1)
		0	nee	VHON		1	T: 37,8	Yes	1				T(1)
		0	nee	VHON		2	AF: 16, T: 36,0	Yes	2	AF(1)			T(1)
		0	nee	VHON		2	AF: 16, HF: 102	Yes	2	AF(1)	HF(1)
		0	nee	VHON		1	T: 36,2	Yes	1				T(1)
		0	nee	VHON		3	AF: 16, HF: 130, T: 36,1	No	4	AF(1)	HF(2)		T(1)
		0	nee	VHON		2	HF: 101, T: 36,3	Yes	2		HF(1)		T(1)
		0	nee	VHON		0		Yes	0
		0	nee	VHON		0		Yes	0
		0	nee	VHON		2	HF: 123, AF: 16	No	3	AF(1)	HF(2)
		0	nee	VHON		0		Yes	0
		0	nee	VHON		0		Yes	0
		0	nee	VHON		1	T: 36,3	Yes	1				T(1)
		0	nee	VHON		4	HF: 147, T: 36,2	Yes	4		HF(3)		T(1)
		0	nee	VHON		0		Yes	0
		0	nee	VHON		2	AF: 22	Yes	2	AF(2)
		0	nee	VHON		0	T: 35,5	No	1				T(1)
		0	nee	VHON		0	T: 36,0	No	1				T(1)
		0	nee	VHON		0	T: 36,0	No	1				T(1)
		0	nee	VHON		0	AF: 22	No	2	AF(2)
		0	nee	VHON		0	T: 36,3	No	1				T(2)
		0	nee	VHON		0		Yes	0
		0	nee	VHON		2	AF: 18, T: 37,8	Yes	2	AF(1)			T(1)
		0	nee	VHON		4	AF: 20, RR: 100, HF: 107, T: 39,3	Yes	4	AF(1)	HF(1)	RR(1)	T(1)
		0	nee	VHON		0		Yes	0
		0	nee	VHON		0		Yes	0
		0	nee	VHON		2	AF: 22	Yes	2	AF(2)
		0	nee	VHON		5	AF: 18, HF: 132, T: 38,3	Yes	5	AF(1)	HF(3)		T(1)
		0	nee	VHON		4	AF: 28, HF: 108, T: 38,2	Yes	4	AF(2)	HF(1)		T(1)
		0	nee	VHON		1	HF: 102	Yes	1		HF(1)
		0	nee	VHON		0		Yes	0
		0	nee	VHON		2	AF: 22, T: 37,6	No	3	AF(2)			T(1)
		0	nee	VHON		3	AF: 26, HF: 49, T: 38,5	No	4	AF(2)	HF(1)		T(1)
		0	nee	VHON		0	AF: 16, RR: 99	No	2	AF(1)		RR(1)
		0	nee	VHON		0		No	0
		0	nee	VHON		4	AF: 22, HF: 106, T: 37,7	Yes	4	AF(2)	HF(1)		T(1)
		0	nee	VHON		0		Yes	0
		0	nee	VHON		1	AF: 16, T: 36,0	No	2	AF(1)			T(1)
		0	nee	VHON		0		Yes	0
		0	nee	VHON		0		Yes	0							S(3)
		0	nee	VHON		6	AF: 26, HF: 142, T: 39,6, sat: 86	No	9	AF(2)	HF(3)		T(1)
		0	nee	VHON		0		Yes	0
		0	nee	VHON		3	AF: 22, T: 38,6	Yes	3	AF(2)			T(1)
		0	nee	VHON		4	AF: 20, HF: 126, T: 39	Yes	4	AF(1)	HF(2)		T(1)
		0	nee	VHON		2	AF: 18, T: 37,8	Yes	2	AF(1)			T(1)
		0	nee	VHON		2	AF: 22	Yes	2	AF(2)
		0	nee	VHON		1	T: 36,3	Yes	1				T(1)
		0	nee	VHON		0		Yes	0
		0	nee	VHON		2	AF: 24	Yes	2	AF(2)
		0	nee	VHON		3	AF: 26, T: 37,8	Yes	3	AF(2)			T(1)
		0	nee	VHON		1	T: 36,2	Yes	1				T(1)
		0	nee	VHON		1	T: 35,9	Yes	1				T(1)
		0	nee	VHON		0		Yes	0
		0	nee	VHON		0		Yes	0
		0	nee	VHON		0		Yes	0
		0	nee	VHON		2	AF: 16, HF: 101	Yes	2	AF(1)	HF(1)
		0	nee	VHON		3	AF: 20, HF: 106, T: 39,3	Yes	3	AF(1)	HF(1)		T(1)
		0	nee	VHON		1	AF: 20	Yes	1	AF(1)
		0	nee	VHON		1	T: 36,3	Yes	1				T(1)
		0	nee	VHON		2	AF: 20, T: 36,5	Yes	2	AF(1)			T(1)
		0	nee	VHON		1	T: 37,6	Yes	1				T(1)
		0	nee	VHON		2	AF: 20, T: 38,2	Yes	2	AF(1)			T(1)
		0	nee	VHON		2	AF: 16, HF: 114, T: 38,2	No	4	AF(1)	HF(2)		T(1)
		0	nee	VHON		2	AF: 18, T: 37,6	Yes	2	AF(1)			T(1)
		0	nee	VHON		1	AF: 20	Yes	1	AF(1)
		0	nee	VHON		2	RR: 93, T: 35,9	Yes	2			RR(1)	T(1)
		0	nee	VHON		2	AF: 18, T: 35,8	Yes	2	AF(1)			T(1)
		0	nee	VHON		2	AF: 16	No	1	AF(1)
		0	nee	VHON		0		Yes	0
		0	nee	VHON		0		Yes	0
		0	nee	VHON		0		Yes	0
		0	nee	VHON		1	T: 38,8	Yes	1				T(1)
		0	nee	VHON		0		Yes	0
		0	nee	VHON		0		Yes	0
		0	nee	VHON		99	T: 36,4	Inapplicable	1				T(1)
		0	nee	VHON		1	T: 38,7	Yes	1				T(1)
		0	nee	VHON		1	T: 37,6	Yes	1				T(1)
		0	nee	VHON		0		Yes	0
		0	nee	VHON		1	HF: 115	No	2		HF(2)
		0	nee	VHON		1	T: 39,1	Yes	1				T(1)
		0	nee	VHON		1	T: 38,0	Yes	1				T(1)
		0	nee	VHON		2	T: 38,6	No	1				T(1)
		0	nee	VHON		2	HF: 126, T: 38,9	No	3		HF(2)		T(1)
		0	nee	VHON		0		Yes	0
		0	nee	VHON		1		No	0
		0	nee	VHON		0	T: 36,1	No	1				T(1)
		0	nee	VHON		1	T: 38,1	Yes	1				T(1)
		0	nee	VHON		1	T: 38,0	Yes	1				T(1)
		0	nee	VHON		1		No	0
		0	nee	VHON		0		Yes	0
		0	nee	VHON		1	T: 38,1	Yes	1				T(1)
		0	nee	VHON		7	AF: 30, HF: 130, T: 38,3	No	5	AF(2)	HF(2)		T(1)
		0	nee	VHON		1	HF: 47, T: 35,4	No	2		HF(1)		T(1)
		0	nee	VHON		1	AF: 18, T: 38,1	No	2	AF(1)			T(1)
		0	nee	VHON		0	T: 36,4	No	1				T(1)			S(3)
		0	nee	VHON		8	AF: 16, HF: 145, T: 40,2, sat. 89	Yes	8	AF(1)	HF(3)		T(1)
		0	nee	VHON		1	AF: 18	Yes	1	AF(1)
		0	nee	VHON		1	AF: 16, T: 36,2	No	2	AF(1)			T(1)
		0	nee	VHON		99	T: 36,1	Inapplicable	1				T(1)
		0	nee	VHON		0	T: 36,1	No	1				T(1)
		0	nee	VHON		2	AF: 28	Yes	2	AF(2)
		0	nee	VHON		0		Yes	0
		0	nee	VHON		0		Yes	0
		0	nee	VHON		2	HF: 105, T: 38,0	Yes	2		HF(1)		T(1)
		0	nee	VHON		0		Yes	0
		0	nee	VHON		0	T: 36,5	No	1				T(1)
		0	nee	VHON		2	AF: 18, T: 36,2	Yes	2	AF(1)			T(1)
		0	nee	VHON		1	T: 36,0	Yes	1				T(1)
		0	nee	VHON		1	T: 36,4	Yes	1				T(1)
		0	nee	VHON		1	T: 35,1	Yes	1				T(1)
		0	nee	VHON		0		Yes	0
		0	nee	VHON		0		Yes	0
		0	nee	VHON		3	HF: 119, T: 38,2	Yes	3		HF(2)		T(1)
		0	nee	VHON		0		Yes	0
		0	nee	VHON		4	HF: 139, T: 39,1	Yes	4		HF(3)		T(1)
		0	nee	VHON		1	T: 39,2	Yes	1				T(1)
		0	nee	VHON		0		Yes	0
		0	nee	VHON		0		Yes	0
		0	nee	VHON		1	T: 38,2	Yes	1				T(1)
		0	nee	VHON		1	HF: 101	Yes	1		HF(1)
		0	nee	VHON		3	AF: 28	No	2	AF(2)
		0	nee	VHON		0	AF: 16, T: 37,7	No	2	AF(1)			T(1)
		0	nee	VHON		3	RR: 98, HF: 103, T: 36,4	Yes	3		HF(1)	RR(1)	T(1)
		0	nee	VHON		2	HF: 108, T: 38,4	Yes	2		HF(1)		T(1)
		0	nee	VHON		0		Yes	0
		0	nee	VHON		0		Yes	0
		0	nee	VHON		0	T: 35,8	No	1				T(1)
		0	nee	VHON		1	T: 36,3	Yes	1				T(1)
		0	nee	VHON		4	AF: 16, RR: 87, T: 35,0	Yes	4	AF(1)		RR(1)	T(2)
		0	nee	VHON		2	AF: 18, T: 35,6	Yes	2	AF(1)			T(1)
		0	nee	VHON		0		Yes	0
		0	nee	VHON		2	AF: 18, T: 36,0	Yes	2	AF(1)			T(1)
		0	nee	VHON		4	AF: 25, HF: 138, T: 39,2	No	6	AF(2)	HF(3)		T(1)
		0	nee	VHON		1	AF: 18	Yes	1	AF(1)
		0	nee	VHON		0		Yes	0
		0	nee	VHON		1	HF: 102	Yes	1		HF(1)
		0	nee	VHON		4	AF: 38, T: 38,1	Yes	4	AF(3)			T(1)
		0	nee	VHON		0		Yes	0
		0	nee	VHON		2	AF: 22, T: 38,2	No	3	AF(2)			T(1)
		0	nee	VHON		2	AF: 32, T: 37,6	No	4	AF(3)			T(1)
		0	nee	VHON		4	AF: 26, HF: 105, T: 38,2	Yes	4	AF(2)	HF(1)
		0	nee	VHON		1	AF: 16	Yes	1	AF(1)
		0	nee	VHON		1	RR: 93	Yes	1			RR(1)
		0	nee	VHON		0		Yes	0
		0	nee	VHON		1	AF: 16	Yes	1	AF(1)
		0	nee	VHON		2	RR: 100, T: 35,9	Yes	2			RR(1)	T(1)
		0	nee	VHON		1	AF: 18	Yes	1	AF(1)
		0	nee	VHON		2	AF: 24	Yes	2	AF(2)
		0	nee	VHON		3	AF: 24, HF: 117, T: 37,6	No	5	AF(2)	HF(2)		T(1)
		0	nee	VHON		2	AF: 16, T: 38,1	Yes	2	AF(1)			T(1)				O(1)
		0	nee	VHON		7	AF: 32, RR: 62, ongerustheid	Yes	7	AF(3)		RR(3)
		0	nee	VHON		2	HF: 102, T: 37,8	Yes	2		HF(1)		T(1)
		0	nee	VHON		4	AF: 34, T: 38,4	Yes	4	AF(2)			T(1)
		0	nee	VHON		1	AF: 16	Yes	1	AF(1)
		0	nee	VHON		0		Yes	0
		0	nee	VHON		4	AF: 30, T: 38,2	No	3	AF(2)			T(1)
		0	nee	VHON		4	AF: 26, HF: 103, T: 38,2	Yes	4	AF(2)	HF(1)		T(1)
		0	nee	VHON		1	AF: 16	Yes	1	AF(1)
		0	nee	VHON		1	T: 38,0	Yes	1				T(1)
		0	nee	VHON		1	AF: 16	Yes	1				T(1)
		0	nee	VHON		1	AF: 16	Yes	1	AF(1)
		0	nee	VHON		3	AF: 20, RR: 94, T: 36,2	Yes	3	AF(1)		RR(1)	T(1)
		0	nee	VHON		1	HF: 101	Yes	1		HF(1)
		0	nee	VHON		0		Yes	0
		0	nee	VHON		2	AF: 16, T: 37,9	Yes	2	AF(1)			T(1)
		0	nee	VHON		0		Yes	0
		0	nee	VHON		3	AF: 18, RR: 96	No	2	AF(1)		RR(1)
		0	nee	VHON		0		Yes	0							S(3)
		0	nee	VHON		5	AF: 20, RR: 92, sat: 84	Yes	5	AF(1)		RR(1)
		0	nee	VHON		0		Yes	0
		0	nee	VHON		3	AF: 28, T: 38,0	Yes	3	AF(2)			T(1)
		0	nee	VHON		2	AF: 20, T: 38,2	Yes	2	AF(1)			T(1)
		0	nee	VHON		1	AF: 20	Yes	1	AF(1)
		0	nee	VHON		2	HF: 101, T: 38,3	Yes	2		HF(1)		T(1)
		0	nee	VHON		0		Yes	0
		0	nee	VHON		0		Yes	0
		0	nee	VHON		1	AF: 18	Yes	1	AF(1)
		0	nee	VHON		0		Yes	0
		0	nee	VHON		1	AF: 18	Yes	1	AF(1)							O(1)
		0	nee	VHON		5	RR: 62, UP: geen, ongerustheid	Yes	5			RR(3)			UP(1)
		0	nee	VHON		0		Yes	0
		0	nee	VHON		2	AF: 18, T: 36,4	Yes	2	AF(1)			T(1)
		0	nee	VHON		2	AF: 20, RR: 95, HF: 125	Yes	4	AF(1)	HF(2)	RR(1)
		0	nee	VHON		1	T: 37,7	Yes	1				T(1)
		0	nee	VHON		3	AF: 24, RR: 95	Yes	3	AF(2)		RR(1)
		0	nee	VHON		1	AF: 16	Yes	1	AF(1)
		0	nee	VHON		2	AF: 16, T: 37,8	Yes	2	AF(1)			T(1)
		0	nee	VHON		1	AF: 16	Yes	1	AF(1)
		0	nee	VHON		0	T: 36,4	No	1				T(1)
		0	nee	VHON		2	AF: 20, HF: 108	Yes	2	AF(1)	HF(1)
		0	nee	VHON		0		Yes	0
		0	nee	VHON		0	AF: 16	No	1	AF(1)
		0	nee	VHON		0	HF: 50	No	1		HF(1)
		0	nee	VHON		1	T: 37,7	Yes	1				T(1)
		0	nee	VHON		1	T: 37,6	Yes	1				T(1)
		0	nee	VHON		0	RR: 96, T: 36,3	No	2			RR(1)	T(1)
		0	nee	VHON		0	T: 36,3	No	1				T(1)
		0	nee	VHON		2	HF: 103, T: 38,0	Yes	2		HF(1)		T(1)
		0	nee	VHON		1	T: 38,3	Yes	1				T(1)
		0	nee	VHON		1	AF: 16	Yes	1	AF(1)
		0	nee	VHON		1	AF: 20, HF: 116	Yes	3	AF(1)	HF(2)
		0	nee	VHON		1	AF: 16	Yes	1	AF(1)
		0	nee	VHON		1	AF: 16	Yes	1	AF(1)
		0	nee	VHON		2	AF: 26	Yes	2	AF(2)
		0	nee	VHON		2	AF: 16, T: 37,6	Yes	2	AF(1)			T(1)
		0	nee	VHON		2	AF: 24	Yes	2	AF(2)
		0	nee	VHON		1	AF: 16	Yes	1	AF(1)
		0	nee	VHON		1	HF: 101	Yes	1		HF(1)
		0	nee	VHON		4	AF: 28, HF: 106, T: 38,9	Yes	4	AF(2)	HF(1)		T(1)
		0	nee	VHON		0		Yes	0
		0	nee	VHON		99	T: 36,3	Inapplicable	1				T(1)
		0	nee	VHON		0		Yes	0
		0	nee	VHON		0		Yes	0
		0	nee	VHON		1	AF: 16, RR: 100	No	2	AF(1)		RR(1)
		0	nee	VHON		0		Yes	0
		0	nee	VHON		1	HF: 103	Yes	1		HF(1)
		0	nee	VHON		1	AF: 20	Yes	1	AF(1)
		0	nee	VHON		1	AF: 16, HF: 118	Yes	3	AF(1)	HF(2)
		0	nee	VHON		0		Yes	0
		0	nee	VHON		1	AF: 20, RR: 100	No	2	AF(1)		RR(1)
		0	nee	VHON		3	AF: 28, T: 37,7	Yes	3	AF(2)			T(1)
		0	nee	VHON		3	AF: 24, T: 38,1	Yes	3	AF(2)			T(1)
		0	nee	VHON		1	AF: 16	Yes	1	AF(1)
		0	nee	VHON		2	AF: 24, T: 36,3	No	3	AF(2)			T(1)
		0	nee	VHON		0		Yes	0
		0	nee	VHON		1	AF: 24, T: 37,8	No	3	AF(2)			T(1)
		0	nee	VHON		2	RR: 97, T: 38,8	Yes	2			RR(1)	T(1)
		0	nee	VHON		0	T: 35,5	No	1				T(1)
		0	nee	VHON		0	HF: 50	No	1		HF(1)
		0	nee	VHON		1	T: 37,8	Yes	1				T(1)
		0	nee	VHON		1	T: 37,7	Yes	1				T(1)
		0	nee	VHON		1	HF: 102	Yes	1		HF(1)
		0	nee	VHON		2	T: 37,7	No	1				T(1)
		0	nee	VHON		2	AF: 16. HF: 108	Yes	2	AF(1)	HF(2)
		0	nee	VHON		1	T: 38,3	Yes	1				T(1)
		0	nee	VHON		1	AF: 20	Yes	1	AF(1)
		0	nee	VHON		1	AF: 16, T: 37,7	No	4	AF(1)			T(1)
		0	nee	VHON		0		Yes	0
		0	nee	VHON		1	AF: 16	Yes	1				T(1)
		0	nee	VHON		3	AF: 24, T: 38,8	Yes	3	AF(2)			T(1)
		0	nee	VHON		2	AF: 16, T: 38,0	Yes	2	AF(1)			T(1)
		0	nee	VHON		1	AF: 20, RR: 100	No	2	AF(1)		RR(1)
		0	nee	VHON		2	AF: 17, T: 36,5	Yes	2	AF(1)			T(1)
		0	nee	VHON		2	HF: 109, T: 38,0	Yes	2		HF(1)		T(1)
		0	nee	VHON		1	T: 38	Yes	1				T(1)
		0	nee	VHON		1	AF: 15	Yes	1	AF(1)
		0	nee	VHON		1	T: 36,5	Yes	1				T(1)
		0	nee	VHON		1	AF: 15, T: 38,8	No	2	AF(1)			T(1)
		0	nee	VHON		0		Yes	0
		0	nee	VHON		3	AF: 6, HF: 101	Yes	3	AF(2)	HF(1)
		0	nee	VHON		1	AF: 16	Yes	1	AF(1)
		0	nee	VHON		2	HF: 116	Yes	2		HF(2)
		0	nee	VHON		1	HF: 104	Yes	1		HF(1)
		0	nee	VHON		1	T: 37,8	Yes	1				T(1)
		0	nee	VHON		2	AF: 20, RR: 100, T: 36,3	No	3	AF(1)		RR(1)	T(1)
		0	nee	VHON		3	AF: 20, HF: 118	Yes	3	AF(1)	HF(2)
		0	nee	VHON		2	AF: 20, T: 38,2	Yes	2	AF(1)			T(1)
		0	nee	VHON		1	AF: 16, T: 36,5	No	2	AF(1)			T(1)
		0	nee	VHON		2	AF: 28	Yes	2	AF(2)
		0	nee	VHON		1	AF: 20	Yes	1	AF(1)
		0	nee	VHON		2	AF: 18, RR: 98	Yes	2	AF(1)		RR(1)
		0	nee	VHON		1	T: 36,0	Yes	1				T(1)
		0	nee	VHON		1	T: 37,7	Yes	1				T(1)
		0	nee	VHON		2	AF: 15, T: 38,2	Yes	2	AF(1)			T(1)
		0	nee	VHON		0		Yes	0
		0	nee	VHON		0		Yes	0
		0	nee	VHON		2	AF: 20, T: 38,0	Yes	2	AF(1)			T(1)
		0	nee	VHON		1	HF: 106	Yes	1		HF(1)
		0	nee	VHON		2	HF: 106, T: 38,1	Yes	2		HF(1)		T(1)
		0	nee	VHON		4	RR: 75, T: 37,8	No	3			RR(2)	T(1)
		0	nee	VHON		0		Yes	0
		0	nee	VHON		1	RR: 97, HF: 103	No	2		HF(1)	RR(1)
		0	nee	VHON		0	HF: 123	Yes	2		HF(2)
		0	nee	VHON		1	T: 37,9	Yes	1				T(1)
		0	nee	VHON		1	RR: 98	Yes	1			RR(1)
		0	nee	VHON		1	T: 37,9	Yes	1				T(1)
		0	nee	VHON		2	AF: 18, T: 38,0	Yes	2	AF(1)			T(1)
		0	nee	VHON		0	T: 36,4	No	1				T(1)
		0	nee	VHON		0		Yes	0
		0	nee	VHON		2	AF: 16, T: 37,6	Yes	2	AF(1)			T(1)
		0	nee	VHON		2	AF: 24,	Yes	2	AF(2)
		0	nee	VHON		0		Yes	0
		0	nee	VHON		2	AF: 20, T: 38,1	Yes	2	AF(1)			T(1)
		0	nee	VHON		2	AF: 24, T: 38,7	No	3	AF(2)			T(1)
		0	nee	VHON		1	T: 38,0	Yes	1				T(1)
		0	nee	VHON		0	RR: 100, T: 36,2	No	2			RR(1)	T(1)
		0	nee	VHON		2	AF: 20, T: 38,1	Yes	2	AF(1)			T(1)
		0	nee	VHON		1	RR: 98	Yes	1			RR(1)
		0	nee	VHON		3	HF: 115, T: 37,7	Yes	3		HF(2)		T(1)
		0	nee	VHON		1	T: 38,3	Yes	1				T(1)
		0	nee	VHON		0		Yes	0
		0	nee	VHON		2	AF: 16, RR: 88, T: 36,1	No	3	AF(1)		RR(1)	T(1)
		0	nee	VHON		3	RR: 100, HF: 137, T: 38,2	Yes	5	AF(3)		RR(1)	T(1)
		0	nee	VHON		0		Yes	0
		0	nee	VHON		1	T: 37,9	Yes	1				T(1)
		0	nee	VHON		3	AF: 26, T: 38,2	Yes	3	AF(2)			T(1)
		0	nee	VHON		0		Yes	0
		0	nee	VHON		1	AF: 16	Yes	1	AF(1)
		0	nee	VHON		1	AF: 18	Yes	1	AF(1)
		0	nee	VHON		1	AF: 16	Yes	1	AF(1)
		0	nee	VHON		0		Yes	0
		0	nee	VHON		1	AF: 20, T: 37,6	No	2	AF(1)			T(1)			S(3)
		0	nee	VHON		6	AF: 30, T: 38,4, sat: 89	Yes	6	AF(2)			T(1)
		0	nee	VHON		0		Yes	0
		0	nee	VHON		0	AF: 15	No	1	AF(1)
		0	nee	VHON		1	AF: 18, RR: 96	No	2	AF(1)		RR(1)
		0	nee	VHON		2	HF: 110, T: 38,1	Yes	2		HF(1)		T(1)
		0	nee	VHON		0		Yes	0
		0	nee	VHON		0		Yes	0
		0	nee	VHON		2	HF: 150, T: 38,9	No	4		HF(3)		T(1)
		0	nee	VHON		1	T: 37,7	Yes	1				T(1)
		0	nee	VHON		1	T: 38,0	Yes	1				T(1)
		0	nee	VHON		1	AF: 24	No	2	AF(2)
		0	nee	VHON		1	AF: 18	Yes	1	AF(1)
		0	nee	VHON		1	AF: 16, HF: 103	No	2	AF(1)	HF(1)
		0	nee	VHON		0		Yes	0
		0	nee	VHON		2	AF: 16, T: 37,6	Yes	2	AF(1)			T(1)
		0	nee	VHON		2	AF: 20, T: 38,8	Yes	2	AF(1)			T(1)
		0	nee	VHON		1	T: 38,0	Yes	1				T(1)
		0	nee	VHON		0		Yes	0
[truncated: 1,677 more rows]
