# Supplementary material for: A Protocolised Once a Day Modified Early Warning Score (MEWS) Measurement Is an Appropriate Screening Tool for Major Adverse Events in a General Hospital Population
Source: PLoS One. 2016 Aug 5;11(8):e0160811. doi: 10.1371/journal.pone.0160811 (PMC4975404; doi:10.1371/journal.pone.0160811)
Supplement: S2 Dataset — (XLSX) [file pone.0160811.s002.xlsx]

## Sheet: Results
	Categorisation actions undertaken at MEWS > 3 by clinical staff
		# MEWS ≥ 3		Action nurse			No action nurse			Action doctor			* Second action doctor		No action doctor
	Total	357	Total	172	0.693548	Total	76	0.306452	Total	70	0.411765	Total	13	Total	99	0.582353
	Actions known	248	1. Start therapy	2	0.0116279	1. Expectative since itis part of disease/treatment or patient known with abnormalities	40	0.526316	1. Start diagnostics	20	0.285714	1. Start diagnostics	0	1. Unknown/not clear	4	0.040404
	Missed data	9	2. Contacted doctor	110	0.639535	2. Adjusted MEWS	16	0.210526	2. Start/change treatment	26	0.371429	2. Start/change treatment	1	2. Doctor too busy	8	0.0808081
	Wrong MEWS-	100	3. Informed doctor during handover within 30 minutes after measurements	54	0.313953	3. Terminally ill/palliative	4	0.0526316	3. Start diagnostics and treatment	9	0.128571	3. Start diagnostics and treatment	0	3. Expectative, MEWS was positive before	14	0.141414
	Wrong MEWS+	7	4. Start therapy and contacted doctor	6	0.0348837	4. Nurse forgot	7	0.0921053	4. Consult another specialist	9	0.128571	4. Consult another specialist	4	4. Expectative, judged as not needed since it’s part of the disease	51	0.515152
			5. Missing data	9		5. Unreliable	7	0.0921053	5. More monitoring	5	0.0714286	5. More monitoring	3	5. Expectative, after already having started therapy	17	0.171717
						6. MEWS showed improvement since previous measurement	2	0.0263158	6. Consult SIT-team	1	0.0142857	6. Consult SIT-team	5	6. MEWS/patient showed improvement since previous measurements	1	0.010101
						7. Unknown	0		7. No action	99		7. No action	0	7. Terminally ill patient/palliative policy	4	0.040404
						8. Missing data	9		8. Missing data	10		8. Missing data	10	8. Missing data	10

## Sheet: VAOA
	VAOA
	1st MEWS
	Date	MEWS - score nurse	Correct MEWS - score		abberant MEWS parameters	Points breathing	Points heartrate	Points syst. Bloodpressure	Points temperature	Point AVPU score	Point urineproduction	Points saturation	Point concerns	Action nurse	No action nurse	Action doctor	*Second action doctor	No action doctor
		99	6		AH: 17, HF: 116, T: 38,0, reactie op pijn	AH(1)	HF(2)		T(1)	P(2)				2. Contacted doctor		7. No action		2. Doctor too busy
		4	4		AH: 36, T: 38,2	AH(3)			T(1)					2. Contacted doctor		7. No action		7. Terminally ill patient/palliative policy
		99	3		HF: 128, T: 37,7		HF(2)		T(1)						5. Unreliable
		3	3		HF: 121, T: 37,6		HF(2)		T(1)						1. Expectative since itis part of disease/treatment or patient known with abnormalities
		3	3		HF: 110, AH: 16, T: 38,5	AH(1)	HF(1)		T(1)					2. Contacted doctor		7. No action		4. Expectative, judged as not needed since it’s part of the disease
		3	3		AH: 24, T: 38	AH(2)			T(1)					4. Start therapy and contacted doctor		7. No action		5. Expectative, after already having started therapy
		3	4		RR: 100, HF: 117, T: 36,3		HF(2)	RR(1)	T(1)					2. Contacted doctor		2. Start/change treatment
		3	3		HF: 119, T: 37,8		HF(2)		T(1)						1. Expectative since itis part of disease/treatment or patient known with abnormalities
		6	8		RR: 100, T: 36,5, HF: 134, Sat: 88		HF(3)	RR(1)	T(1)			S(3)		4. Start therapy and contacted doctor		7. No action		5. Expectative, after already having started therapy
		3	3		RR: 76, AH: 16	AH(1)		RR(2)						2. Contacted doctor		2. Start/change treatment
		3	4		HF: 116, AH: 16, T: 39,6	AH(1)	HF(2)		T(1)						4. Nurse forgot
		3	3		HF: 114, T: 38,6		HF(2)		T(1)					1. Start therapy
		4	4		AH: 28, RR: 90, T: 39,6	AH(2)		RR(1)	T(1)					2. Contacted doctor		2. Start/change treatment
		6	6		AH: 32, RR: 80, UP < 30cc per uur	AH(3)		RR(2)			UP(1)			2. Contacted doctor		2. Start/change treatment	5. More monitoring
		5	5		HF: 112, AH: 22, T: 38,1	AH(2)	HF(2)		T(1)					2. Contacted doctor		7. No action		5. Expectative, after already having started therapy
		99	3		AH: 22, T: 37,9	AH(2)			T(1)						1. Expectative since itis part of disease/treatment or patient known with abnormalities
		4	3		HF: 125, T: 38,5		HF(2)		T(1)					2. Contacted doctor		4. Consult another specialist
		4	4		AH: 17, T: 40,2, HF: 117	AH(1)	HF(2)		T(1)					2. Contacted doctor		1. Start diagnostics
		3	3		Sat: 89							S(3)		2. Contacted doctor		7. No action		4. Expectative, judged as not needed since it’s part of the disease
		5	7		RR: 70, AH: 25, T: 33,8, UP	AH(2)		RR(2)	T(2)		UP(1)			2. Contacted doctor		7. No action		5. Expectative, after already having started therapy
		5	6		Sat: 74, AH: 18, T: 38,7, UP: 10p/u	AH(1)			T(1)		UP(1)	S(3)		2. Contacted doctor		2. Start/change treatment
		3	3		HF: 102, AH: 22	AH(2)	HF(1)							4. Start therapy and contacted doctor		3. Start diagnostics and treatment
	Multiple MEWS
	Date	MEWS - score nurse	Correct MEWS - score		MEWS parameters	Points breathing	Points heartrate	Points syst. Bloodpressure	Points temperature	Point AVPU score	Point urineproduction	Points saturation	Point concerns	Action nurse	No action nurse	Action doctor	*Second action doctor	No action doctor
		99	4		HF: 115, reactie op pijn		HF(2)			P(2)					3. Terminally ill/palliative
		3	3		HF: 135		HF(3)								1. Expectative since itis part of disease/treatment or patient known with abnormalities
		4	4		RR: 95, AH: 28, T: 38,5	AH(2)		RR(1)	T(1)					2. Contacted doctor		7. No action		4. Expectative, judged as not needed since it's part of the disease
		4	4		HF: 145, T: 39,2		HF(3)		T(1)					2. Contacted doctor		7. No action		4. Expectative, judged as not needed since it's part of the disease
		4	4		RR: 94, HF: 123, T: 38,0		HF(2)	RR(1)	T(1)					2. Contacted doctor		7. No action		5. Expectative, after already having started therapy
	Wrong MEWS
	Date	MEWS - score nurse	Correct MEWS - score		MEWS parameters	Points breathing	Points heartrate	Points syst. Bloodpressure	Points temperature	Point AVPU score	Point urineproduction	Points saturation	Point concerns	Action nurse	No action nurse	Action doctor	*Second action doctor	No action doctor
		2	3	MEWS < 3 in zorgverslaglegging	T: 34,0				T(2)
		1	3	MEWS < 3 in zorgverslaglegging	AH: 15, HF: 102, T: 36,0	AH(1)	HF(1)		T(1)
		1	3	MEWS < 3 in zorgverslaglegging	RR: 75, T: 36,5			RR(2)	T(1)
		1	3	MEWS < 3 in zorgverslaglegging	RR: 80, T: 36,5			RR(1)	T(1)
		1	3	MEWS < 3 in zorgverslaglegging	RR: 100, AH: 18, T: 39	AH(1)		RR(1)	T(1)
		2	3	MEWS < 3 in zorgverslaglegging	HF: 102, AH: 16, T: 38,2	AH(1)	HF(1)		T(1)
		2	3	MEWS < 3 in zorgverslaglegging	RR: 100, AH: 16, T: 40,1	AH(1)		RR(1)	T(1)
		1	3	MEWS < 3 in zorgverslaglegging	HF: 120, AH: 16	AH(1)	HF(2)
		2	3	MEWS < 3 in zorgverslaglegging	RR: 94, HF: 101, T: 36,0		HF(1)	RR(1)	T(1)
		2	3	MEWS < 3 in zorgverslaglegging	RR: 91, AH: 18, T: 38,1	AH(1)		RR(1)	T(1)
		2	3	MEWS < 3 in zorgverslaglegging	RR: 85, AH: 16, T: 37,8	AH(1)		RR(1)	T(1)
		2	3	MEWS < 3 in zorgverslaglegging	HF: 102, AH: 18, T: 36,4	AH(1)	HF(1)		T(1)
		2	3	MEWS < 3 in zorgverslaglegging	HF: 101, AH: 15, T: 38,3	AH(1)	HF(1)		T(1)
		2	3	MEWS < 3 in zorgverslaglegging	AH: 22, T: 37,6	AH(2)			T(1)

## Sheet: VHON
	VHON
	1st MEWS
	Date	MEWS - score nurse	Correct MEWS - score		MEWS parameters	Points breathing	Points heartrate	Points syst. Bloodpressure	Points temperature	Point AVPU score	Point urineproduction	Points saturation	Point concerns	Action nurse	No action nurse	Action doctor	*Second action doctor	No action doctor
		4	5		AH 24, HF 116, T: 37,7	AH(2)	HF(2)		T(1)					2. Contacted doctor		4. Consult another specialist
		3	3		AH 28, HF 108	AH(2)	HF(1)							2. Contacted doctor		7. No action		5. Expectative, after already having started therapy
		6	5		AH: 18, HF 171, T: 35,9	AH(1)	HF(3)		T(1)					2. Contacted doctor		4. Consult another specialist
		3	4		AH: 16, HF: 111, T: 38,5	AH(1)	HF(2)		T(1)					2. Contacted doctor		1. Start diagnostics
		3	3		AH: 32	AH(3)									5. Unreliable
		3	4		AH: 15, RR: 79, T: 36,9	AH(1)		RR(2)	T(1)						4. Nurse forgot
		3	4		AH: 18, HF: 125, T: 39,8	AH(1)	HF(2)		T(1)					2. Contacted doctor		1. Start diagnostics
		3	3		AH: 18, HF: 105, RR: 90	AH(1)	HF(1)	RR(1)							3. Terminally ill/palliative
		3	3		HF: 120, T: 36,2		HF(2)		T(1)						2. Adjusted MEWS
		3	3		HF: 138		HF(3)							2. Contacted doctor		7. No action		4. Expectative, judged as not needed since it’s part of the disease
		4	4		AH: 28, HF: 108, T: 38,2	AH(2)	HF(1)		T(1)					2. Contacted doctor		7. No action		2. Doctor too busy
		3	3		AH: 22, T: 38,6	AH(2)			T(1)					2. Contacted doctor		1. Start diagnostics
		7	5		AH: 30, HF: 130, T: 38,3	AH(2)	HF(2)		T(1)					2. Contacted doctor		2. Start/change treatment
		3	3		RR: 98, HF: 103, T: 36,4		HF(1)	RR(1)	T(1)						1. Expectative since itis part of disease/treatment or patient known with abnormalities
		4	4		AH: 16, RR: 87, T: 35,0	AH(1)		RR(1)	T(1)					2. Contacted doctor		7. No action		4. Expectative, judged as not needed since it’s part of the disease
		4	4		AH: 38, T: 38,1	AH(3)			T(1)					2. Contacted doctor		7. No action		4. Expectative, judged as not needed since it’s part of the disease
		4	4		AH: 26, HF: 105, T: 38,2	AH(2)	HF(1)		T(1)						1. Expectative since itis part of disease/treatment or patient known with abnormalities
		7	7		AH: 32, RR: 62, Ongerustheid	AH(3)		RR(3)					O(1)	2. Contacted doctor		1. Start diagnostics	6. Consult SIT-team
		4	3		AH: 30, T: 38,2	AH(2)			T(1)						5. Unreliable
		5	5		RR: 62, UP: geen, ongerustheid			RR(3)			UP(1)		O(1)	2. Contacted doctor		2. Start/change treatment	5. More monitoring
		3	3		AH: 24, T: 38,1	AH(2)			T(1)					2. Contacted doctor		2. Start/change treatment
		3	3		AH: 6, HF: 101	AH(2)	HF(1)							2. Contacted doctor		7. No action		4. Expectative, judged as not needed since it’s part of the disease
		4	3		RR: 75, T: 37,8			RR(2)	T(1)					2. Contacted doctor		7. No action		5. Expectative, after already having started therapy
		3	3		HF: 115, T: 37,7		HF(2)		T(1)					2. Contacted doctor		7. No action		5. Expectative, after already having started therapy
		6	6		AH: 30, T: 38,4, sat: 89	AH(2)			T(1)			S(3)		4. Start therapy and contacted doctor		7. No action		2. Doctor too busy
		6	5		AH: 24, HF: 125, T: 40,1	AH(2)	HF(2)		T(1)					2. Contacted doctor		7. No action		5. Expectative, after already having started therapy
		5	5		AH: 26, HF: 120, T: 38,6	AH(2)	HF(2)		T(1)					2. Contacted doctor		7. No action		5. Expectative, after already having started therapy
		3	3		HF: 112, T: 37,9		HF(2)		T(1)					2. Contacted doctor		7. No action		5. Expectative, after already having started therapy
		4	4		AH: 24, HF: 105, T: 39,0	AH(2)	HF(1)		T(1)					2. Contacted doctor		7. No action		4. Expectative, judged as not needed since it’s part of the disease
	Multiple MEWS
	Date	MEWS - score nurse	Correct MEWS - score		MEWS parameters	Points breathing	Points heartrate	Points syst. Bloodpressure	Points temperature	Point AVPU score	Point urineproduction	Points saturation	Point concerns	Action nurse	No action nurse	Action doctor	*Second action doctor	No action doctor
		6	6		AH 40, HF 116, T: 38,1	AH(3)	HF(2)		T(1)					4. Start therapy and contacted doctor		7. No action		1. Unknown/not clear
		3	3		AH: 24, T: 38,3	AH(2)			T(1)					2. Contacted doctor		7. No action		3. Expectative, MEWS was positive before
		4	4		HF: 134, T: 36		HF(3)		T(1)					2. Contacted doctor		7. No action		4. Expectative, judged as not needed since it's part of the disease
		3	4		AH: 16, HF: 130, T: 36,1	AH(1)	HF(2)		T(1)						2. Adjusted MEWS
		4	4		HF: 147, T: 36,2		HF(3)		T(1)						1. Expectative since itis part of disease/treatment or patient known with abnormalities
		3	3		AH: 16, HF: 101, T: 38,7	AH(1)	HF(1)		T(1)					2. Contacted doctor		1. Start diagnostics
		4	4		AH: 20, RR: 100, HF: 107, T: 39,3	AH(1)	HF(1)	RR(1)	T(1)					2. Contacted doctor		7. No action		2. Doctor too busy
		5	5		AH: 18, HF: 132, T: 38,3	AH(1)	HF(3)		T(1)					2. Contacted doctor		7. No action		2. Doctor too busy
		3	4		AH: 26, HF: 49, T: 38,5	AH(2)	HF(1)		T(1)					2. Contacted doctor		7. No action		5. Expectative, after already having started therapy
		4	4		AH: 22, HF: 106, T: 37,7	AH(2)	HF(1)		T(1)					2. Contacted doctor		7. No action		3. Expectative, MEWS was positive before
		6	9		AH: 26, HF: 142, T: 39,6, sat: 86	AH(2)	HF(3)		T(1)			S(3)		2. Contacted doctor		1. Start diagnostics
		4	4		AH: 20, HF: 126, T: 39	AH(1)	HF(2)		T(1)					2. Contacted doctor		1. Start diagnostics
		3	3		AH: 20, HF: 106, T: 39,3	AH(1)	HF(1)		T(1)						1. Expectative since itis part of disease/treatment or patient known with abnormalities
		3	3		AH: 26, T: 37,8	AH(2)			T(1)						1. Expectative since itis part of disease/treatment or patient known with abnormalities
		8	8		AH: 16, HF: 145, T: 40,2, sat. 89	AH(1)	HF(3)		T(1)			S(3)		2. Contacted doctor		2. Start/change treatment
		4	4		HF: 139, T: 39,1		HF(3)		T(1)					2. Contacted doctor		7. No action		2. Doctor too busy
		3	3		HF: 119, T: 38,2		HF(2)		T(1)						1. Expectative since itis part of disease/treatment or patient known with abnormalities
		4	6		AH: 25, HF: 138, T: 39,2	AH(2)	HF(3)		T(1)					2. Contacted doctor		3. Start diagnostics and treatment
		4	4		AH: 34, T: 38,4	AH(3)			T(1)						5. Unreliable
		3	5		AH: 24, HF: 117, T: 37,6	AH(2)	HF(2)		T(1)						1. Expectative since itis part of disease/treatment or patient known with abnormalities
		4	4		AH: 26, HF: 103, T: 38,2	AH(2)	HF(1)		T(1)					2. Contacted doctor		7. No action		4. Expectative, judged as not needed since it's part of the disease
		3	3		AH: 20, RR: 94, T: 36,2	AH(1)		RR(1)	T(1)						1. Expectative since itis part of disease/treatment or patient known with abnormalities
		5	5		AF: 20, RR: 92, Sat: 84	AH(1)		RR(1)				S(3)		2. Contacted doctor		7. No action		4. Expectative, judged as not needed since it's part of the disease
		3	3		AH: 28, T: 38,0	AH(2)			T(1)					2. Contacted doctor		7. No action		2. Doctor too busy
		3	3		AH: 24, RR: 95	AH(2)		RR(1)						2. Contacted doctor		7. No action		3. Expectative, MEWS was positive before
		4	4		AH: 28, HF: 106, T: 38,9	AH(2)	HF(1)		T(1)					2. Contacted doctor		1. Start diagnostics
		3	3		AH: 28, T: 37,7	AH(2)			T(1)					2. Contacted doctor		1. Start diagnostics
		3	3	aangepaste criteria	AH: 24, T: 38,8	AH(2)			T(1)
		3	3		AH: 20, HF: 118	AH(1)	HF(2)								2. Adjusted MEWS
		3	5		RR: 100, HF: 137, T: 38,2		HF(3)	RR(1)	T(1)						2. Adjusted MEWS
		3	3		AH: 26, T: 38,2	AH(2)			T(1)						2. Adjusted MEWS
		3	3		AH: 22, T: 37,8	AH(2)			T(1)					2. Contacted doctor		3. Start diagnostics and treatment
		4	4		AH: 16, HF: 115, T: 38,8	AH(1)	HF(2)		T(1)					2. Contacted doctor		3. Start diagnostics and treatment
		4	4		AH: 22, HF: 115	AH(2)	HF(2)							2. Contacted doctor		7. No action		3. Expectative, MEWS was positive before
		3	3		AH: 28, HF: 108	AH(2)	HF(1)							2. Contacted doctor		7. No action		1. Unknown/not clear
		3	3		AH: 18, HF: 109, T: 37,7	AH(1)	HF(1)		T(1)					2. Contacted doctor		7. No action		4. Expectative, judged as not needed since it's part of the disease
		4	4		AH: 16, HF: 114, T: 38,0	AH(1)	HF(2)		T(1)					2. Contacted doctor		7. No action		3. Expectative, MEWS was positive before
		3	5		AH: 18, HF: 139, T: 37,8	AH(1)	HF(3)		T(1)					2. Contacted doctor		7. No action		3. Expectative, MEWS was positive before
		4	4		AH: 18, HF: 125, T: 37,7	AH(1)	HF(2)		T(1)					2. Contacted doctor		5. More monitoring
		6	6		AH: 22, HF: 137, T: 35,9	AH(2)	HF(3)		T(1)					2. Contacted doctor		3. Start diagnostics and treatment
		3	3		AH: 24, T: 36,1	AH(2)			T(1)					2. Contacted doctor		7. No action		4. Expectative, judged as not needed since it's part of the disease
		3	3		HF: 118, T: 38,4		HF(2)		T(1)					2. Contacted doctor		7. No action		6. MEWS/patient showed improvement since previous measurements
		3	3		HF: 134		HF(3)								2. Adjusted MEWS
	Wrong MEWS
	Date	MEWS - score nurse	Correct MEWS - score		MEWS parameters	Points breathing	Points heartrate	Points syst. Bloodpressure	Points temperature	Point AVPU score	Point urineproduction	Points saturation	Point concerns	Action nurse	No action nurse	Action doctor	*Second action doctor	No action doctor
		2	4		AF: 26, HF 106, T: 38,2	AH(2)	HF(1)		T(1)
		2	4	MEWS < 3 in zorgverslaglegging	AH: 15, HF: 112, T: 36,3	AH(1)	HF(2)		T(1)
		2	4	MEWS < 3 in zorgverslaglegging	AH: 18, RR: 100, HF: 105, T: 36,5	AH(1)	HF(1)	RR(1)	T(1)
		2	3	MEWS < 3 in zorgverslaglegging	HF: 112, T: 38,2		HF(2)		T(1)
		3	2	MEWS < 3 na narekenen	HF: 130		HF(2)
		2	3	MEWS < 3 in zorgverslaglegging	HF: 123, AH: 16	AH(1)	HF(2)
		2	3	MEWS < 3 in zorgverslaglegging	AH: 22, T: 37,6	AH(2)			T(1)
		2	4	MEWS < 3 in zorgverslaglegging	AH: 16, HF: 114, T: 38,2	AH(1)	HF(2)		T(1)
		2	3	MEWS < 3 in zorgverslaglegging	HF: 126, T: 38,9		HF(2)		T(1)
		3	2	MEWS < 3 na narekenen	AH: 28	AH(2)
		2	3	MEWS < 3 in zorgverslaglegging	AH: 22, T: 38,2	AH(2)			T(1)
		2	4	onbetrouwbare meting	AH: 32, T: 37,6	AH(2)			T(1)
		3	2	MEWS < 3 na narekenen	AH: 18, RR: 96	AH(1)		RR(1)
		2	4	aangepaste criteria	AH: 20, RR: 95, HF: 125	AH(1)	HF(2)	RR(1)
		1	3	aangepaste criteria	AH: 20, HF: 116	AH(1)	HF(2)
		1	3	aangepaste criteria	AH: 16, HF: 118	AH(1)	HF(2)
		2	3	MEWS < 3 in zorgverslaglegging	AH: 24, T: 36,3	AH(2)			T(1)
		1	3	MEWS < 3 in zorgverslaglegging	AH: 24, T: 37,8	AH(2)			T(1)
		1	4	aangepaste criteria	AH: 16, HF: 121, T: 37,7	AH(1)	HF(2)		T(1)
		2	3	MEWS < 3 in zorgverslaglegging	AH: 20, RR: 100, T: 36,3	AH(1)		RR(1)	T(1)
		2	3	MEWS < 3 in zorgverslaglegging	AH: 24, T: 38,7	AH(1)			T(1)
		2	3	MEWS < 3 in zorgverslaglegging	AH: 16, RR: 88, T: 36,1	AH(1)		RR(2)	T(1)
		2	4	MEWS < 3 in zorgverslaglegging	HF: 150, T: 38,9		HF(3)		T(1)
		2	4		RR: 96, HF: 122, T: 37,6		HF(2)	RR(1)	T(1)
		2	3	MEWS < 3 in zorgverslaglegging	AH: 16, HF: 103, T: 37,8	AH(1)	HF(1)		T(1)
		1	3	MEWS < 3 in zorgverslaglegging	AH: 16, RR: 88, T: 36,1	AH(1)		RR(2)	T(1)
		2	3	MEWS < 3 in zorgverslaglegging	RR: 100, HF: 108, T: 38,5		HF(1)	RR(1)	T(1)
		2	3	MEWS < 3 in zorgverslaglegging	HF: 130, T: 38,1		HF(2)		T(1)
		2	4	aangepaste criteria	AH: 16, HF: 128, T: 38,0	AH(1)	HF(2)		T(1)
		2	3	aangepaste criteria	AH: 20, HF: 102, T: 38,4	AH(1)	HF(1)		T(1)
		2	5	aangepaste criteria	AH: 24, HF: 134	AH(2)	HF(3)
		2	4	aangepaste criteria	AH: 16, HF: 128, T: 38,2	AH(1)	HF(2)		T(1)
		2	3	MEWS < 3 in zorgverslaglegging	AH: 18, RR: 99, T: 36,5	AH(1)		RR(1)	T(1)
		2	3	MEWS < 3 in zorgverslaglegging	AH: 24, T: 37,6	AH(2)			T(1)
		2	4	MEWS < 3 in zorgverslaglegging	HF: 139, T: 38,4		HF(3)		T(1)
		2	3		HF: 114, T: 38		HF(2)		T(1)

## Sheet: VVAT
	VVAT
	1st MEWS
	Date	MEWS - score nurse	Correct MEWS - score		MEWS parameters	Points breathing	Points heartrate	Points syst. Bloodpressure	Points temperature	Point AVPU score	Point urineproduction	Points saturation	Point concerns	Action nurse	No action nurse	Action doctor	*Second action doctor	No action doctor
		3	3		AH 20, HF 104, T 40,4									2. Contacted doctor		4. Consult another specialist
		3	3		AH: 36										1. Expectative since itis part of disease/treatment or patient known with abnormalities
		4	4		AH: 32, T: 38,6									2. Contacted doctor		1. Start diagnostics	6. Consult SIT-team
		3	3		AH: 24, T 38,1										1. Expectative since itis part of disease/treatment or patient known with abnormalities
		5	4		HF: 127, AH: 18, T: 37,9										5. Unreliable
		3	6		AH: 40, sat: 80									2. Contacted doctor		1. Start diagnostics	6. Consult SIT-team
		4	4		RR: 82, HF: 101, AH: 28										6. MEWS showed improvement since previous measurement
		4	4		RR: 209, T: 35,0									2. Contacted doctor		7. No action		4. Expectative, judged as not needed since it’s part of the disease
		3	3		HF: 124, T: 37,9										1. Expectative since itis part of disease/treatment or patient known with abnormalities
		4	5		AH: 16, T: 39,1, Sat: 82									2. Contacted doctor		2. Start/change treatment
		6	6		HF: 101, AH: 16, T: 37,9, Sat: 87									2. Contacted doctor		2. Start/change treatment
		3	3		RR: 95, HF: 48, T: 36,0										1. Expectative since itis part of disease/treatment or patient known with abnormalities
		5	5		RR: 97, HF: 131, T: 35,6									2. Contacted doctor		5. More monitoring
		3	3		HF: 121, T: 36,0
		6	3		AH: 8, T: 36,1										3. Terminally ill/palliative
	Multiple MEWS
	Date	MEWS - score nurse	Correct MEWS - score		MEWS parameters	Points breathing	Points heartrate	Points syst. Bloodpressure	Points temperature	Point AVPU score	Point urineproduction	Points saturation	Point concerns	Action nurse	No action nurse	Action doctor	*Second action doctor	No action doctor
		4	4		AH: 32, T: 37,7										1. Expectative since itis part of disease/treatment or patient known with abnormalities
		3	3		AH: 32										1. Expectative since itis part of disease/treatment or patient known with abnormalities
		4	4		AH: 32, T: 36,0										1. Expectative since itis part of disease/treatment or patient known with abnormalities
		3	3		AH: 25, T: 36,4									2. Contacted doctor		7. No action		4. Expectative, judged as not needed since it's part of the disease
		3	3		AH: 30, T: 37,7										2. Adjusted MEWS
		3	3		RR: 72, T: 36,3									2. Contacted doctor		7. No action		1. Unknown/not clear
		3	3		HF: 104, AF: 20, T: 38,4									2. Contacted doctor		6. Consult SIT-team
		4	4		HF: 190, T: 36,3									2. Contacted doctor		1. Start diagnostics	4. Consult another specialist
		3	3		HF: 111, T: 36,1										1. Expectative since itis part of disease/treatment or patient known with abnormalities
		4	4		HF: 140, T: 40,0									2. Contacted doctor		7. No action		5. Expectative, after already having started therapy
	Wrong MEWS
	Date	MEWS - score nurse	Correct MEWS - score		MEWS parameters	Points breathing	Points heartrate	Points syst. Bloodpressure	Points temperature	Point AVPU score	Point urineproduction	Points saturation	Point concerns	Action nurse	No action nurse	Action doctor	*Second action doctor	No action doctor
		2	3	MEWS < 3 in zorgverslaglegging	RR: 95, HF: 103, T: 36,5
		2	3	MEWS < 3 in zorgverslaglegging	RR: 96, AH: 18, T: 37,8
		1	3	MEWS < 3 in zorgverslaglegging	HF: 115, T: 36,4
		2	3	MEWS < 3 in zorgverslaglegging	RR: 97, AH: 16, T: 36,4
		2	4	MEWS < 3 in zorgverslaglegging	HF: 111, AH: 16, T: 35,9
		1	3	MEWS < 3 in zorgverslaglegging	RR: 80, T: 36,0
		1	3	MEWS < 3 in zorgverslaglegging	HF: 115, T: 38,6

## Sheet: VIG1
	VIG1
	1st MEWS
	Date	MEWS - score nurse	Correct MEWS - score		MEWS parameters	Points breathing	Points heartrate	Points syst. Bloodpressure	Points temperature	Point AVPU score	Point urineproduction	Points saturation	Point concerns	Action nurse	No action nurse	Action doctor	*Second action doctor	No action doctor
		3	3		AH: 24, T: 36,0										1. Expectative since itis part of disease/treatment or patient known with abnormalities
		3	3		AH: 25, T: 35,1										1. Expectative since itis part of disease/treatment or patient known with abnormalities
		99	3		AH: 18, HF: 113										1. Expectative since itis part of disease/treatment or patient known with abnormalities
		3	3		AH: 24, T: 38,3									2. Contacted doctor		7. No action		4. Expectative, judged as not needed since it’s part of the disease
		3	3		AH: 24, T: 38									2. Contacted doctor		7. No action		4. Expectative, judged as not needed since it’s part of the disease
		3	3		AH: 24, T: 37,7									2. Contacted doctor		7. No action		4. Expectative, judged as not needed since it’s part of the disease
		99	3		HF: 112, AH: 16										1. Expectative since itis part of disease/treatment or patient known with abnormalities
		3	3		AH: 26, T: 38,4										1. Expectative since itis part of disease/treatment or patient known with abnormalities
		4	4		RR: 94, HF: 102, AH: 22										3. Terminally ill/palliative
		5	5		HF: 144, AH: 18, T: 36,2									2. Contacted doctor		7. No action		5. Expectative, after already having started therapy
		4	4		HF: 111, AH: 20, T: 38,6										1. Expectative since itis part of disease/treatment or patient known with abnormalities
		3	3		AH: 28, T: 36,3										1. Expectative since itis part of disease/treatment or patient known with abnormalities
		3	3		AH: 24, T: 36,4										4. Nurse forgot
		3	3		HF: 120, AH: 20									3. Informed doctor during handover within 30 minutes after measurements		2. Start/change treatment	4. Consult another specialist
		4	4		RR: 80, AH: 20, T: 36,3									2. Contacted doctor		2. Start/change treatment
		3	4		HF: 127, AH: 18, T: 36,4										6. MEWS showed improvement since previous measurement
		3	3		AH: 28, T: 36,4									2. Contacted doctor		7. No action		4. Expectative, judged as not needed since it’s part of the disease
		3	4		RR: 210, T: 36,1, AH: 16									2. Contacted doctor		1. Start diagnostics
		99	3		RR: 90, AH: 16, T: 36,1										1. Expectative since itis part of disease/treatment or patient known with abnormalities
		6	6		HF: 140, AH: 25, T: 39,1									2. Contacted doctor		4. Consult another specialist	5. More monitoring
		5	6		RR: 90, HF: 180, AH: 28									2. Contacted doctor		2. Start/change treatment	4. Consult another specialist
		3	3		RR: 90, HF: 114									2. Contacted doctor		7. No action		4. Expectative, judged as not needed since it’s part of the disease
		5	6		RR: 90, HF: 114, AH: 24, T: 35,6										1. Expectative since itis part of disease/treatment or patient known with abnormalities
		5	5		T: 35,9, HF: 115, AH: 24										5. Unreliable
		5	7		RR: 100, AH: 24, T: 36,2, sat: 89									1. Start therapy
		7	8		HF: 113, AH: 24, T: 36,3, sat: 89										1. Expectative since itis part of disease/treatment or patient known with abnormalities
		3	4		HF: 127, AH: 16, T: 36,5										1. Expectative since itis part of disease/treatment or patient known with abnormalities
		3	3		HF: 110, AH: 20, T: 36,3									3. Informed doctor during handover within 30 minutes after measurements		7. No action		4. Expectative, judged as not needed since it’s part of the disease
		3	4		AH: 32, T: 36,2										4. Nurse forgot
		3	3		AH: 18, T: 36,4
		3	3		RR: 96 AH:16, T:35,6
		3	3		AH: 24, T: 36,4									2. Contacted doctor		7. No action		1. Unknown/not clear
		3	4		RR: 100, HF:111, T: 36,1
	Multiple MEWS
	Date	MEWS - score nurse	Correct MEWS - score		MEWS parameters	Points breathing	Points heartrate	Points syst. Bloodpressure	Points temperature	Point AVPU score	Point urineproduction	Points saturation	Point concerns	Action nurse	No action nurse	Action doctor	*Second action doctor	No action doctor
		4	4		AH 18, HF 140									2. Contacted doctor		7. No action		2. Doctor too busy
		3	3		AH 24, T: 36,2									3. Informed doctor during handover within 30 minutes after measurements		7. No action		4. Expectative, judged as not needed since it's part of the disease
		5	5		AH: 20, T: 36,5, HF: 110, AVPU (V), Ongerustheid									2. Contacted doctor		3. Start diagnostics and treatment	6. Consult SIT-team
		3	4		AH: 30, T: 35,0									2. Contacted doctor		7. No action		3. Expectative, MEWS was positive before
		4	4		AH: 28, T: 34,9									2. Contacted doctor		7. No action		3. Expectative, MEWS was positive before
		4	4		AH: 28, T: 34,6									2. Contacted doctor		7. No action		3. Expectative, MEWS was positive before
		99	3		HF: 116, T: 35,9										4. Nurse forgot
		3	3		AH: 22, T: 36,4										1. Expectative since itis part of disease/treatment or patient known with abnormalities
		3	3		AH: 26, HF : 107									2. Contacted doctor		7. No action		4. Expectative, judged as not needed since it's part of the disease
		99	3		HF: 117, AH: 16										1. Expectative since itis part of disease/treatment or patient known with abnormalities
		3	3		HF: 130, AH: 18										2. Adjusted MEWS
		3	3		HF: 112, AH: 20, T: 36,2									2. Contacted doctor		7. No action		3. Expectative, MEWS was positive before
		3	3		AH: 18, HF: 116										2. Adjusted MEWS
		5	5		HF: 107, AH: 32, T: 37,7									2. Contacted doctor		1. Start diagnostics
		4	4		HF: 130, AH: 18, T: 36,4										2. Adjusted MEWS
		3	3		HF: 127, AH: 18										2. Adjusted MEWS
		5	5		HF: 140, AH: 20, T: 37,8									2. Contacted doctor		7. No action		4. Expectative, judged as not needed since it's part of the disease
		4	4		HF: 148, AH: 20										2. Adjusted MEWS
		4	4		HF: 130, AH: 20, T: 36,5										2. Adjusted MEWS
		99	4		AH: 20, P: 137										2. Adjusted MEWS
		4	4		HF: 138, AH: 20										2. Adjusted MEWS
		3	3		HF: 115, AH: 20									3. Informed doctor during handover within 30 minutes after measurements		7. No action		4. Expectative, judged as not needed since it's part of the disease
		3	3		HF: 112, T: 39,4									2. Contacted doctor		3. Start diagnostics and treatment
		5	5		HF: 120, AH: 28, T: 39,1									2. Contacted doctor		7. No action		3. Expectative, MEWS was positive before
		5	5		HF: 119, AH: 24, T: 39,1									2. Contacted doctor		1. Start diagnostics
		3	3		HF: 102, AH: 20, T: 35,7										1. Expectative since itis part of disease/treatment or patient known with abnormalities
		6	6		HF: 138, AH: 28, T: 29,1									2. Contacted doctor		2. Start/change treatment
		4	4		T: 35,6, sat: 89										1. Expectative since itis part of disease/treatment or patient known with abnormalities
		5	5		HF: 133, AH: 20, T: 38,7									2. Contacted doctor		7. No action		4. Expectative, judged as not needed since it's part of the disease
		3	3		HF: 130, AH: 20, T: 38,2									2. Contacted doctor		7. No action		5. Expectative, after already having started therapy
		3	3		HF: 120, T: 38,4									3. Informed doctor during handover within 30 minutes after measurements		2. Start/change treatment
		3	3		HF: 110, AH: 20, T: 38,9									3. Informed doctor during handover within 30 minutes after measurements		7. No action		4. Expectative, judged as not needed since it's part of the disease
		3	4		RR: 95, HF: 122, T: 37,7										5. Unreliable
		3	3		AH: 32									3. Informed doctor during handover within 30 minutes after measurements		7. No action		4. Expectative, judged as not needed since it's part of the disease
		99	6		HF: 120, AH: 32, T: 36,1									2. Contacted doctor		1. Start diagnostics	6. Consult SIT-team
		5	5		HF: 118, AH: 22, T: 39,0									3. Informed doctor during handover within 30 minutes after measurements		5. More monitoring
		4	4		HF: 112, AH: 18, T: 36,4									2. Contacted doctor		2. Start/change treatment
		3	3		HF: 107, AH: 16, T: 36,1										1. Expectative since itis part of disease/treatment or patient known with abnormalities
		4	4		AH: 16, T: 38,8, HF: 129									2. Contacted doctor		5. More monitoring
	Wrong MEWS
	Date	MEWS - score nurse	Correct MEWS - score		MEWS parameters	Points breathing	Points heartrate	Points syst. Bloodpressure	Points temperature	Point AVPU score	Point urineproduction	Points saturation	Point concerns	Action nurse	No action nurse	Action doctor	*Second action doctor	No action doctor
		3	2	MEWS < 3 na narekenen	T: 34,3
		2	3	MEWS < 3 in zorgverslaglegging	AH: 24, T: 37,7
		2	4	MEWS < 3 in zorgverslaglegging	HF: 130, AH: 18,T:36,3
		1	4	MEWS < 3 in zorgverslaglegging	HF: 122, AH: 20, T: 36,1
		1	3	MEWS < 3 in zorgverslaglegging	AH; 25, T: 36,1
		1	4	MEWS < 3 in zorgverslaglegging	HF: 116, AH: 16, T: 36,5
		2	3	MEWS < 3 in zorgverslaglegging	HF: 111, AH: 16
		2	3	MEWS < 3 in zorgverslaglegging	HF: 119, T: 36,5
		1	3	MEWS < 3 in zorgverslaglegging	RR: 100, AH: 16, T: 36,3
		2	3	MEWS < 3 in zorgverslaglegging	HF: 119, AH: 16
		2	3	MEWS < 3 in zorgverslaglegging	HF: 107, T: 36,4, AH: 16
		2	3	MEWS < 3 in zorgverslaglegging	AH: 22, T: 36,2
		2	3	MEWS < 3 in zorgverslaglegging	RR: 95, AH: 20, T: 35,7
		2	3	MEWS < 3 in zorgverslaglegging	HF: 105, AH: 20, T: 36,3
		2	3	MEWS < 3 in zorgverslaglegging	RR: 100, AH: 25
		2	3	MEWS < 3 in zorgverslaglegging	HF: 102, AH: 16, T: 37,8
		2	3	MEWS < 3 in zorgverslaglegging	HF: 105, AH: 18, T: 37,6

## Sheet: VTRA
	VTRA
	1st MEWS
	Date	MEWS - score nurse	Correct MEWS - score		MEWS parameters	Points breathing	Points heartrate	Points syst. Bloodpressure	Points temperature	Point AVPU score	Point urineproduction	Points saturation	Point concerns	Action nurse	No action nurse	Action doctor	*Second action doctor	No action doctor
		5	5		RR: 95, HF: 131, AH: 15									2. Contacted doctor		4. Consult another specialist
		99	4		AH: 24, HF: 101, T: 38,0									3. Informed doctor during handover within 30 minutes after measurements		3. Start diagnostics and treatment
		3	4		RR: 218, AH: 15 T: 37,8									3. Informed doctor during handover within 30 minutes after measurements		4. Consult another specialist	2. Start/change treatment
		99	3		AH: 22, T: 37,7									3. Informed doctor during handover within 30 minutes after measurements		7. No action		4. Expectative, judged as not needed since it’s part of the disease
		4	4		AH: 8, RR: 93, T: 36,3									2. Contacted doctor		2. Start/change treatment
		3	4		AH: 5, T: 36,5, V									3. Informed doctor during handover within 30 minutes after measurements		1. Start diagnostics
		3	4		RR: 92, HF: 109, AH: 24									3. Informed doctor during handover within 30 minutes after measurements		2. Start/change treatment
		3	3		RR: 99, HF: 110, T: 37,8									3. Informed doctor during handover within 30 minutes after measurements		5. More monitoring
		99	4		AH: 24, HF: 114, T: 36,4									3. Informed doctor during handover within 30 minutes after measurements		2. Start/change treatment
		3	3		AH: 26, T: 37,6									3. Informed doctor during handover within 30 minutes after measurements		4. Consult another specialist
		3	3		AH: 24, T: 36,5									3. Informed doctor during handover within 30 minutes after measurements		7. No action		4. Expectative, judged as not needed since it’s part of the disease
		3	3		AH: 22. T: 38,1									3. Informed doctor during handover within 30 minutes after measurements
		3	3		AH: 24, T: 37,7										1. Expectative since itis part of disease/treatment or patient known with abnormalities
		4	4		RR: 79, HF: 120									3. Informed doctor during handover within 30 minutes after measurements		7. No action		4. Expectative, judged as not needed since it’s part of the disease
		3	3		AH: 15, HF 102, T: 37,8									3. Informed doctor during handover within 30 minutes after measurements		7. No action		5. Expectative, after already having started therapy
		3	3		AH: 16, RR: 94, T: 38,5									3. Informed doctor during handover within 30 minutes after measurements		7. No action		4. Expectative, judged as not needed since it’s part of the disease
	Multiple MEWS
	Date	MEWS - score nurse	Correct MEWS - score		MEWS parameters	Points breathing	Points heartrate	Points syst. Bloodpressure	Points temperature	Point AVPU score	Point urineproduction	Points saturation	Point concerns	Action nurse	No action nurse	Action doctor	*Second action doctor	No action doctor
	2015-10-08	4	4		AH 16, HF 116, T: 38,6									2. Contacted doctor		7. No action		4. Expectative, judged as not needed since it’s part of the disease
	2015-10-22	4	3		HF: 114, AH: 29										2. Adjusted MEWS
	2015-10-23	4	4		AH: 28, HF: 128									3. Informed doctor during handover within 30 minutes after measurements		1. Start diagnostics
	2015-10-27	3	4		AH: 22, HF: 108, T: 38,4									3. Informed doctor during handover within 30 minutes after measurements		1. Start diagnostics	4. Consult another specialist
	2015-10-30	3	3		HF: 111, AH: 18										1. Expectative since itis part of disease/treatment or patient known with abnormalities
	2015-11-03	3	4		HF: 123, AH: 28									3. Informed doctor during handover within 30 minutes after measurements		4. Consult another specialist
	2015-11-05	4	4		RR: 96, HF: 112, AH: 28									3. Informed doctor during handover within 30 minutes after measurements		7. No action		4. Expectative, judged as not needed since it’s part of the disease
	2015-11-09	3	4		AH: 16, HF: 125, T: 35,6									3. Informed doctor during handover within 30 minutes after measurements		2. Start/change treatment
	2015-11-09	4	4		sat: 88, AH: 20									3. Informed doctor during handover within 30 minutes after measurements		7. No action		4. Expectative, judged as not needed since it’s part of the disease
	2015-11-13	3	3		AH: 22, RR: 93									3. Informed doctor during handover within 30 minutes after measurements		7. No action		3. Expectative, MEWS was positive before
	2015-11-19	3	5		AH: 18, HF: 102, Sat: 83									4. Start therapy and contacted doctor		2. Start/change treatment
	2015-11-25	3	3		AH: 24, T: 38,5									3. Informed doctor during handover within 30 minutes after measurements		2. Start/change treatment
	Wrong MEWS
	Date	MEWS - score nurse	Correct MEWS - score		MEWS parameters	Points breathing	Points heartrate	Points syst. Bloodpressure	Points temperature	Point AVPU score	Point urineproduction	Points saturation	Point concerns	Action nurse	No action nurse	Action doctor	*Second action doctor	No action doctor
		2	3	MEWS < 3 in zorgverslaglegging	AH: 22, T: 36,4
		2	4	MEWS < 3 in zorgverslaglegging	AH: 22, T: 38,5, HF: 105
		2	3		AF: 1, RR: 97, T: 37,8
		2	3	MEWS < 3 in zorgverslaglegging	AH: 18, HF: 114
		2	3	MEWS < 3 in zorgverslaglegging	AH: 24, T: 36,5
		2	3	MEWS < 3 in zorgverslaglegging	AH: 18, HF: 114
		2	3	MEWS < 3 in zorgverslaglegging	AH: 15, HF: 103, T: 38,0
		3	2	MEWS < 3 na narekenen	HF: 109, AH: 17
		2	3	MEWS < 3 in zorgverslaglegging	RR: 100, AH: 24
		2	3	MEWS < 3 in zorgverslaglegging	AH: 20, HF: 113
		2	3	MEWS < 3 in zorgverslaglegging	AH: 24, T: 37,7
		2	3	MEWS < 3 in zorgverslaglegging	AH: 21, HF: 107
		2	3	MEWS < 3 in zorgverslaglegging	HF: 121, T: 36,3
		1	3	MEWS < 3 in zorgverslaglegging	AH: 22, T: 36,3
		1	4	MEWS < 3 in zorgverslaglegging	AH: 16, HF: 112, T: 38,5
		2	3	MEWS < 3 in zorgverslaglegging	AH: 24, T: 37,7
		2	3	MEWS < 3 in zorgverslaglegging	HF: 119, T: 36,0
		1	3	MEWS < 3 in zorgverslaglegging	RR: 83, HF: 112
		1	4	MEWS < 3 in zorgverslaglegging	AH: 16, HF: 112, T: 37,8
		2	3	MEWS < 3 in zorgverslaglegging	AH: 26, RR: 92
		3	1	MEWS < 3 na narekenen	RR: 98
		1	3	MEWS < 3 in zorgverslaglegging	Sat: 89
		1	3	MEWS < 3 in zorgverslaglegging	AH: 18, HF: 108, T: 36,4
		1	4		AF: 16, HF: 112, T: 38,5
		2	3		HF: 119, T: 36,0

## Sheet: VLON
	VLON
	1st MEWS
	Date	MEWS - score nurse	Correct MEWS - score		MEWS parameters	Points breathing	Points heartrate	Points syst. Bloodpressure	Points temperature	Point AVPU score	Point urineproduction	Points saturation	Point concerns	Action nurse	No action nurse	Action doctor	*Second action doctor	No action doctor
		3	3		AH: 24, HF: 108										1. Expectative since itis part of disease/treatment or patient known with abnormalities
		99	3		HF: 120, T: 35,9
		4	4		AH: 16, Sat: 89									3. Informed doctor during handover within 30 minutes after measurements		7. No action		4. Expectative, judged as not needed since it’s part of the disease
		3	4		sat: 88, T: 36,5									3. Informed doctor during handover within 30 minutes after measurements		3. Start diagnostics and treatment
		3	3		AH: 24, T: 35,9									3. Informed doctor during handover within 30 minutes after measurements		7. No action		4. Expectative, judged as not needed since it’s part of the disease
		3	3		AH: 16, HF: 123									3. Informed doctor during handover within 30 minutes after measurements		7. No action		4. Expectative, judged as not needed since it’s part of the disease
		4	6		AH: 25, HF: 110, Sat: 89									3. Informed doctor during handover within 30 minutes after measurements		2. Start/change treatment
		3	3		AH: 16, HF: 128									3. Informed doctor during handover within 30 minutes after measurements		7. No action		4. Expectative, judged as not needed since it’s part of the disease
		4	4		HF: 108, sat: 89									3. Informed doctor during handover within 30 minutes after measurements		7. No action		5. Expectative, after already having started therapy
		4	4		RR: 70, HF: 108, T: 36,5									3. Informed doctor during handover within 30 minutes after measurements		7. No action		4. Expectative, judged as not needed since it’s part of the disease
		99	3		AH: 16, HF: 42, T: 36,0										1. Expectative since itis part of disease/treatment or patient known with abnormalities
		99	4		AH: 18, sat: 78									3. Informed doctor during handover within 30 minutes after measurements		7. No action		7. Terminally ill patient/palliative policy
		99	3		T: 36,4, AH:??									3. Informed doctor during handover within 30 minutes after measurements		7. No action		4. Expectative, judged as not needed since it’s part of the disease
		99	5		RR: 95, T: 36,4, Sat: 88									3. Informed doctor during handover within 30 minutes after measurements		2. Start/change treatment
		3	3		RR: 97, HF: 106, T: 38,4									3. Informed doctor during handover within 30 minutes after measurements		2. Start/change treatment
		3	5		RR: 98, T: 36,4, Sat:88
		99	3		AH: 26, T: 36,0										4. Nurse forgot
		99	3		HF: 117, T: 38,2										4. Nurse forgot
		5	6		AH 18, RR: 92, HF: 142, T: 37,8									3. Informed doctor during handover within 30 minutes after measurements		7. No action		4. Expectative, judged as not needed since it’s part of the disease
		5	5		AH: 23, HF: 113, T: 37,8									3. Informed doctor during handover within 30 minutes after measurements		7. No action		4. Expectative, judged as not needed since it’s part of the disease
		3	3		AH: 24, T: 36,2									3. Informed doctor during handover within 30 minutes after measurements		7. No action		4. Expectative, judged as not needed since it’s part of the disease
		3	3		HF: 113, T: 36,2									3. Informed doctor during handover within 30 minutes after measurements		7. No action		4. Expectative, judged as not needed since it’s part of the disease
		3	3		RR: 90, HF: 108, T: 36,2									3. Informed doctor during handover within 30 minutes after measurements		7. No action		4. Expectative, judged as not needed since it’s part of the disease
	Multiple MEWS
	Date	MEWS - score nurse	Correct MEWS - score		MEWS parameters	Points breathing	Points heartrate	Points syst. Bloodpressure	Points temperature	Point AVPU score	Point urineproduction	Points saturation	Point concerns	Action nurse	No action nurse	Action doctor	*Second action doctor	No action doctor
		3	3		AH:20, HF: 112, T: 36,5									3. Informed doctor during handover within 30 minutes after measurements		7. No action		3. Expectative, MEWS was positive before
		6	6		RR: 91, HF: 116, sat: 83									3. Informed doctor during handover within 30 minutes after measurements		7. No action		4. Expectative, judged as not needed since it's part of the disease
		4	4		AH: 20, HF: 120, T: 36,3									3. Informed doctor during handover within 30 minutes after measurements		7. No action		3. Expectative, MEWS was positive before
		99	3		AH: 18, HF: 108, T: 35,5
		99	4		AH: 16, Sat: 85									3. Informed doctor during handover within 30 minutes after measurements		7. No action		7. Terminally ill patient/palliative policy
		3	3		AH: 24, T: 36,3									3. Informed doctor during handover within 30 minutes after measurements		7. No action		7. Terminally ill patient/palliative policy
		99	3		AF: 20, HF: 102, T: 35,8
		3	3		AH: 16, RR: 98, T: 36,0									3. Informed doctor during handover within 30 minutes after measurements		7. No action		4. Expectative, judged as not needed since it's part of the disease
		4	4		AH: 24, HF: 102, T: 36,5									3. Informed doctor during handover within 30 minutes after measurements		7. No action		4. Expectative, judged as not needed since it's part of the disease
		99	3		RR: 96, HF: 102, T: 36,4									3. Informed doctor during handover within 30 minutes after measurements		7. No action		4. Expectative, judged as not needed since it's part of the disease
	Wrong MEWS
	Date	MEWS - score nurse	Correct MEWS - score		MEWS parameters	Points breathing	Points heartrate	Points syst. Bloodpressure	Points temperature	Point AVPU score	Point urineproduction	Points saturation	Point concerns	Action nurse	No action nurse	Action doctor	*Second action doctor	No action doctor
		2	3	MEWS < 3 in zorgverslaglegging	RR: 91, HF: 111
		2	3	MEWS < 3 in zorgverslaglegging	AH: 24, T: 36,4
		2	4	MEWS < 3 in zorgverslaglegging	RR: 100, AH: 32
		2	3	MEWS < 3 in zorgverslaglegging	AH: 24, T: 36,3
		2	3	MEWS < 3 in zorgverslaglegging	AH: 16, RR: 97, T: 36,4
		2	3	MEWS < 3 in zorgverslaglegging	RR: 97, HF: 114
		2	4	MEWS < 3 in zorgverslaglegging	HF: 102, Sat: 88
		4	1	MEWS < 3 na narekenen	T: 36,4
