# Supplementary material for: A Protocolised Once a Day Modified Early Warning Score (MEWS) Measurement Is an Appropriate Screening Tool for Major Adverse Events in a General Hospital Population
Source: PLoS One. 2016 Aug 5;11(8):e0160811. doi: 10.1371/journal.pone.0160811 (PMC4975404; doi:10.1371/journal.pone.0160811)
Supplement: S3 Dataset — (XLSX) [file pone.0160811.s003.xlsx]

## Sheet: Patient Outcomes
Patient	ID-number	Admission episodes	Date inclusion	Gender	Age	Date of Birth	Date of admission	Time of admission	DNR policy	Date of discharge	Time of discharge	Ward	MEWS > 3 1st morning after admission	Codering MEWS+	Codering MEWS+ correctie	(MEWS) Score in nurse chart 1st morning after admission	Properly determined MEWS by nurse	MaxScore	RIT call during hospital stay	Date of RIT-call	In-hospital mortality (< 7days)	Date of decease	In-hospital mortality (< 30days)	Date of decease	Readmission (< 7 days)	Date of readmission (hours after discharge)	Readmission (< 30 days)	Date of readmission (days after discharge)	Elective readmission	Unplanned IC/MC/CCU admission	Date of unplanned IC/MC/CCU admission	Length of Stay (IC/MC/CCU)	Unplanned resuscitation	Date of resuscitation	Composite Endpoint	Length of hospital stay (days)
1001		2		Male	83			12:15:00	2		17:00:00	VHON	Yes	1	1	3	Yes	3	No		No		No		Yes	48	Yes	2	No	No			No		No	12
1002		1		Female	69			18:15:00			11:00:00	VAOA	No	2	2	1	Yes	1			No		No		No		No			No			No		No	8	4
1003		1		Male	63			14:43:00			11:35:00	VAOA	No	2	2	0	Yes	0			No		No		No		No			No			No		No	3
1004		1		Male	24			12:45:00			09:32:00	VAOA	No	2	2	0	Yes	0			No		No		No		No			No			No		No	1
1005		1		Male	20			19:13:00	1		14:44:00	VAOA	Yes	1	1	3	No	4	No		No		No		No		No			No			No		No	4
1006		1		Male	78			06:01:00			10:41:00	VAOA	No	2	2	99	Inapplicable	1			No		No		No		No			No			No		No	1
1007		2		Male	79			18:40:00			15:00:00	VAOA	No	2	2	0	No	1			No		No		No		Yes	9	No	No			No		No	8
1008		1		Male	79			21:15:00			13:00:00	VAOA	No	2	2	2	Yes	2			No		No		No		No			No			No		No	7
1009		1		Male	74			02:57:00			12:40:00	VAOA	No	2	2	1	Yes	1			No		No		No		No			No			No		No	2
1010		1		Male	18			00:40:00			14:24:00	VAOA	No	2	2	0	No	1			No		No		No		No			No			No		No	6
1011		2		Female	60			13:41:00			11:50:00	VAOA	No	2	2	0	No	1			No		No		No		Yes	19	No	No			No		No	2
1012		1		Female	84			14:45:00			11:55:00	VAOA	No	2	2	1	No	2			No		No		No		No			No			No		No	6
1013		1		Female	85			21:26:00			12:00:00	VAOA	No	2	2	1	Yes	1			No		No		No		No			No			No		No	4
1014		1		Male	70			18:55:00			12:37:00	VAOA	No	2	2	1	No	0			No		No		No		No			No			No		No	2
1015		1		Female	77			06:30:00			12:20:00	VAOA	No	2	2	1	No	0			No		No		No		No			No			No		No	3
1016		1		Male	69			13:58:00			11:13:00	VAOA	No	2	2	2	Yes	2			No		No		No		No			No			No		No	4
1017		1		Male	74			22:10:00			19:00:00	VAOA	No	2	2	1	No	1			No		No		No		No			No			No		No	2
1018		1		Male	71			14:06:00			12:40:00	VAOA	No	2	2	1	No	2			No		No		No		No			No			No		No	2
1019		2		Male	70			01:31:00			16:00:00	VAOA	No	2	2	2	Yes	2			No		No		No		Yes	26	No	No			No		No	11
1020		2		Female	65			22:30:00			16:12:00	VIG1	No	2	2	1	Yes	1			No		No		No		Yes	8	No	No			No		No	7	3.5
1021		1		Male	27			15:56:00			20:00:00	VIG1	No	2	2	0	No	1			No		No		No		No			No			No		No	7
1022		1		Female	90			04:30:00			16:00:00	VIG1	Not measured	3	98	98	Inapplicable	98			No		Yes	9	nvt		nvt			No			No		Yes	8
1023		1		Female	77			14:46:00			11:15:00	VIG1	No	2	2	99	Inapplicable	1			No		No		No		No			No			No		No	3
1024		1		Female	53			22:30:00			12:00:00	VIG1	No	2	2	99	Inapplicable	0			No		No		No		No			No			No		No	3
1025		1		Male	82			16:28:00			09:48:00	VIG1	Not measured	3	98	98	Inapplicable	98			No		No		No		No			No			No		No	7
1026		1		Male	47			10:50:00			14:59:00	VIG1	No	2	2	99	Inapplicable	2			No		No		No		No			No			No		No	4
1027		1		Female	75			02:27:00			13:48:00	VIG1	No	2	2	1	Yes	1			No		No		Yes	56	Yes	2	No	No			No		No	3
1028		1		Male	64			21:14:00			15:28:00	VIG1	No	2	2	0	Yes	2			No		No		No		No			No			No		No	27
1029		1		Male	75			11:00:00			11:12:00	VIG1	Not measured	3	98	98	Inapplicable	98			No		No		No		No			No			No		No	9
1030		1		Female	91			18:15:00			11:30:00	VIG1	No	2	2	1	Yes	1			No		No		No		No			No			No		No	5
1031		1		Male	47			14:00:00	1		18:00:00	VHON	Yes	1	1	3	Yes	3	No		No		No		No		No			No			No		No	10
1032		1		Female	58			14:10:00	1		10:00:00	VHON	Yes	1	1	3	Yes	3	No		No		No		No		No			No			No		No	32
1033		1		Female	67			10:10:00			11:00:00	VHON	No	2	2	0	Yes	2			No		No		No		No			No			No		No	73
1034		1		Male	58			22:15:00			12:30:00	VHON	No	2	2	0	Yes	2			No		No		No		No			No			No		No	17
1035		1		Female	46			11:15:00			11:00:00	VHON	No	2	2	0	No	1			No		No		No		No			No			No		No	8
1036		1		Male	75			19:00:00			12:30:00	VHON	No	2	2	1	Yes	1			No		No		No		No			No			No		No	9
1037		2		Female	74			11:00:00			20:00:00	VHON	No	2	2	0	No	1			No		No		No		No			No			No		No	11
1038		1		Male	69			14:00:00			11:00:00	VHON	No	2	2	99	Inapplicable	0			No		No		No		No			No			No		No	5
1039		1		Male	66			04:55:00			11:00:00	VHON	No	2	2	1	No	1			No		No		No		No			No			No		No	14
1040		1		Male	67			13:30:00			14:07:00	VHON	Not measured	3	2	98	Inapplicable	1			No		No		No		No			No			No		No	17
1041		2		Male	59			14:00:00			11:00:00	VHON	No	2	2	1	Yes	1			No		No		Yes	50	Yes	2	No	No			No		No	10
1042		1		Male	74			13:30:00			11:30:00	VHON	No	2	2	0	Yes	0			No		No		No		No			No			No		No	9
1043		1		Female	73			11:20:00				VHON	No	2	2	0	Yes	2			No		No		No		No			Yes	2015-10-14		No		Yes	99
1044		1		Male	71			20:00:00			17:00:00	VHON	No	2	2	1	Yes	1			No		No		No		No			No			No		No	2
1045		1		Male	73			14:00:00			11:20:00	VHON	No	2	2	0	Yes	0			No		No		No		No			No			No		No	14
1046		3		Male	97			13:23:00	1		13:30:00	VHON	Yes	1	1	5	No	4	No		No		No		Yes	145	Yes	6	No	No			No		No	6
1047		1		Male	57			15:00:00			15:00:00	VVAT	Not measured	3	98	98	Inapplicable	98			No		No		No		No			No			No		No	8	4
1048		1		Female	84			07:42:00			10:15:00	VVAT	No	2	2	1	Yes	1			No		No		Yes	80	Yes	3	No	No			No		No	11	5.5
1049		2		Female	63			13:00:00			20:00:00	VVAT	No	2	2	1	Yes	1			No		No		Yes	75	Yes	3	No	No			No		No	7
1050		1		Male	58			11:10:00			19:00:00	VVAT	No	2	2	0	Yes	0			No		No		No		No			No			No		No	13
1051		1		Female	23			14:57:00			13:00:00	VVAT	No	2	2	0	Yes	0			No		No		No		No			No			No		No	4
1052		1		Male	52			10:00:00			14:45:00	VVAT	No	2	2	1	Yes	1			No		No		No		No			No			No		No	4
1053		1		Male	71			22:08:00			12:46:00	VVAT	No	2	2	0	Yes	0			No		No		No		No			No			No		No	5
1054		2		Female	75			13:45:00			12:15:00	VVAT	No	2	2	2	Yes	2			No		No		No		Yes	17	No	No			No		No	16
1055		1		Female	62			09:00:00			18:30:00	VVAT	No	2	2	1	Yes	1			No		No		No		No			No			No		No	10
1056		1		Male	69			13:09:00			12:22:00	VVAT	No	2	2	0	Yes	0			No		No		No		No			No			No		No	10
1057		1		Female	86			12:00:00			15:15:00	VVAT	No	2	2	2	Yes	2			No		No		No		No			No			No		No	3
1058		2		Female	55			15:25:00			19:15:00	VVAT	No	2	2	0	Yes	1			No		No		No		Yes	14	No	No			No		No	10
1059		1		Male	85			05:00:00			11:00:00	VTRA	No	2	2	1	Yes	2			No		No		No		No			No			No		No	11	5.5
1060		1		Male	46			20:34:00			12:00:00	VTRA	No	2	2	0	Yes	0			No		No		No		No			No			No		No	5	2.5
1061		1		Female	29			05:15:00			20:00:00	VTRA	No	2	2	99	Inapplicable	1			No		No		No		No			No			No		No	5	2.5
1062		1		Female	31			11:56:00			18:00:00	VTRA	No	2	2	0	Yes	0			No		No		No		No			No			No		No	8
1063		1		Female	33			21:29:00			15:00:00	VTRA	No	2	2	0	Yes	1			No		No		No		No			No			No		No	19
1064		1		Female	56			14:00:00			11:00:00	VTRA	No	2	2	2	No	2			No		No		No		No			No			No		No	50
1065		1		Male	66			11:15:00	99		15:01:00	VTRA	Yes	1	1	2	No	3	No		No		No		No		No			No			No		No	24
1066		1		Female	73			23:36:00			15:31:00	VTRA	Not measured	3	98	98	Inapplicable	98			No		No		No		No			No			No		No	7
1067		1		Female	51			16:00:00			10:00:00	VTRA	No	2	2	0	Yes	0			No		No		No		No			No			No		No	9
1068		1		Male	76			01:01:00			12:00:00	VTRA	No	2	2	0	No	1			No		No		No		No			No			No		No	9
1069		2		Female	47			11:30:00			12:15:00	VTRA	No	2	2	0	No	2			No		No		No		Yes	7	Yes	No			No		No	28
1070		1		Male	60			13:30:00			11:00:00	VTRA	No	2	2	99	Inapplicable	1			No		No		No		No			No			No		No	8
1071		1		Male	79			16:55:00			09:43:00	VTRA	No	2	2	99	Inapplicable	1			No		No		No		No			No			No		No	32
1072		1		Male	18			02:04:00			09:50:00	VTRA	No	2	2	99	Inapplicable	1			No		No		No		No			No			No		No	5
1073		1		Male	52			16:40:00			13:07:00	VTRA	No	2	2	0	Yes	2			No		No		No		No			No			No		No	28
1074		1		Female	41			19:00:00			12:00:00	VTRA	No	2	2	0	No	2			No		No		No		No			No			No		No	6
1075		1		Male	37			22:25:00			13:52:00	VTRA	No	2	2	0	No	2			No		No		No		No			No			No		No	5
1076		1		Female	59			00:45:00			09:50:00	VTRA	No	2	2	99	Inapplicable	0			No		No		No		No			No			No		No	12
1077		1		Female	20			14:21:00			13:55:00	VTRA	No	2	2	1	No	2			No		No		No		No			No			No		No	10
1078		1		Female	71			03:19:00			13:15:00	VAOA	No	2	2	99	Inapplicable	1			No		Yes	14	No		Yes	13	No	No			No		Yes	2
1079		2		Male	68			15:25:00			14:30:00	VAOA	No	2	2	0	Yes	0			No		No		No		Yes	16	Yes	No			No		No	5	2.5
1080		1		Male	85			18:18:00			13:00:00	VAOA	No	2	2	2	No	1			No		No		No		No			No			No		No	6	3
1081		1		Male	55			14:30:00			12:20:00	VAOA	No	2	2	1	Yes	1			No		No		No		No			No			No		No	6
1082		1		Female	31			17:20:00			17:00:00	VAOA	No	2	2	0	Yes	0			No		No		No		No			No			No		No	5
1083		1		Female	83			12:24:00			12:36:00	VAOA	No	2	2	0	No	1			No		No		No		No			No			No		No	11
1084		2		Female	78			16:20:00			15:52:00	VAOA	No	2	2	0	Yes	2			No		No		No		Yes	18	No	No			No		No	6
1085		1		Male	42			11:20:00			13:30:00	VAOA	No	2	2	0	Yes	0			No		No		No		No			No			No		No	1
1086		1		Male	67			15:45:00			18:00:00	VAOA	No	2	2	0	Yes	1			No		No		No		No			No			No		No	8
1087		1		Male	65			11:51:00			14:39:00	VAOA	No	2	2	0	No	1			No		No		No		No			No			No		No	1
1088		1		Female	63			19:00:00			09:15:00	VAOA	No	2	2	1	No	2			No		No		No		No			No			No		No	2
1089		1		Male	67			20:13:00	99		14:35:00	VIG1	Yes	1	1	3	Yes	3	No		No		No		No		No			No			No		No	8
1090		1		Male	86			10:40:00			15:54:00	VIG1	No	2	2	2	Yes	2			No		No		No		No			No			No		No	1
1091		1		Male	60			14:00:00			16:00:00	VHON	Not measured	3	98	98	Inapplicable	98			No		No		No		No			No			No		No	6
1092		2		Female	65			22:25:00	1		10:40:00	VVAT	Yes	1	1	99	Inapplicable	3	Yes	2015-10-02	No		No		No		No			No			No		No	18	9
1093		1		Male	34			08:00:00			11:34:00	VVAT	No	2	2	0	No	1			No		No		Yes	168	Yes	7	Yes	No			No		No	1
1094		1		Male	59			14:00:00			14:59:00	VTRA	Not measured	3	98	98	Inapplicable	98			No		No		No		No			No			No		No	2
1095		1		Female	79			14:00:00			12:00:00	VTRA	Not measured	3	98	98	Inapplicable	98			No		No		No		No			No			No		No	1
1096		1		Female	63			16:54:00			15:07:00	VAOA	No	2	2	1	Yes	1			No		No		No		No			No			No		No	13	6.5
1097		1		Male	62			01:21:00			10:05:00	VAOA	No	2	2	99	Inapplicable	1			No		No		No		No			No			No		No	7	3.5
1098		1		Female	66			18:08:00			18:00:00	VAOA	No	2	2	1	Yes	1			No		No		No		No			No			No		No	2
1099		1		Male	49			15:30:00			11:46:00	VAOA	No	2	2	1	Yes	1			No		No		No		No			No			No		No	4
1100		1		Male	46			16:08:00	1		12:02:00	VAOA	Yes	1	1	3	No	4	No		No		No		No		No			No			No		No	4
1101		1		Male	35			18:50:00			13:30:00	VAOA	No	2	2	0	No	1			No		No		No		No			No			No		No	3
1102		1		Female	51			20:45:00			11:45:00	VAOA	No	2	2	0	Yes	0			No		No		No		No			No			No		No	2
1103		1		Female	83			17:34:00			12:43:00	VAOA	No	2	2	0	Yes	0			No		No		No		No			No			No		No	3
1104		1		Male	46			02:42:00			20:00:00	VAOA	No	2	2	0	Yes	0			No		No		No		No			No			No		No	2
1105		1		Male	48			16:30:00			11:00:00	VAOA	No	2	2	2	No	1			No		No		No		No			No			No		No	10
1106		1		Male	19			18:18:00			11:45:00	VAOA	No	2	2	1	Yes	1			No		No		No		No			No			No		No	3
1107		1		Female	61			17:35:00			12:00:00	VAOA	No	2	2	1	Yes	1			No		No		No		No			No			No		No	3
1108		1		Male	52			12:32:00			13:00:00	VAOA	No	2	2	1	Yes	1			No		No		No		No			No			No		No	6
1109		1		Female	56			22:20:00			15:53:00	VAOA	No	2	2	0	No	1			No		No		No		No			No			No		No	2
1110		1		Male	45			22:30:00			12:20:00	VAOA	No	2	2	1	No	0			No		No		No		No			No			No		No	2
1111		2		Female	82			09:00:00			18:00:00	VIG1	No	2	2	1	Yes	1			No		No		No		No			No			No		No	6	3
1112		1		Male	43			15:00:00			17:15:00	VIG1	No	2	2	2	Yes	2			No		No		No		No			No			No		No	2	1
1113		1		Female	61			18:19:00			15:00:00	VIG1	No	2	2	1	Yes	1			No		No		No		No			No			No		No	34	17
1114		1		Male	66			06:00:00	1		19:30:00	VIG1	Yes	1	1	3	No	8	Yes	2015-10-09	No		No		No		No			Yes	2015-10-10	1	No		Yes	49	24.5
1115		1		Female	81			20:16:00	2		14:34:00	VIG1	Yes	1	1	3	Yes	3	No		No		No		No		No			No			No		No	10
1116		1		Female	87			22:14:00			16:30:00	VIG1	No	2	2	1	Yes	1			No		No		No		No			No			No		No	5
1117		2		Male	84			19:15:00	1		13:45:00	VIG1	Yes	1	1	3	No	3	No		No		No		No		Yes	29	No	No			No		No	7
1118		1		Female	86			17:10:00	2		11:09:00	VIG1	No	2	2	3	No	2			No		No		No		No			No			No		No	4
1119		1		Male	80			11:45:00			10:45:00	VTRA	No	2	2	99	Inapplicable	2			No		No		No		No			No			No		No	21	10.5
1120		1		Male	70			10:30:00			10:30:00	VHON	No	2	2	1	Yes	1			No		No		No		No			No			No		No	6	3
1121		1		Male	36			20:13:00	1		17:00:00	VTRA	Yes	1	1	3	No	4	No		No		No		No		No			No			No		No	10	5
1122		2		Male	67			19:05:00	1		14:00:00	VHON	Yes	1	1	3	Yes	3	No		No		No		No		Yes	20	No	No			No		No	17
1123		1		Female	76			15:43:00			11:00:00	VTRA	No	2	2	0	Yes	0			No		No		No		No			No			No		No	4
1124		1		Male	45			05:06:00			16:15:00	VTRA	No	2	2	99	Inapplicable	1			No		No		No		No			No			No		No	1
1125		1		Male	63			17:45:00			13:05:00	VTRA	No	2	2	1	Yes	1			No		No		No		No			No			No		No	18
1126		1		Male	48			08:00:00			11:49:00	VTRA	Not measured	3	2	98	Inapplicable	2			No		No		No		No			No			No		No	4
1127		1		Male	68			18:30:00			12:40:00	VVAT	No	2	2	1	Yes	1			No		No		No		No			No			No		No	23	11.5
1128		2		Male	44			12:00:00			11:24:00	VVAT	No	2	2	0	Yes	0			No		No		Yes	95	Yes	4	No	No			No		No	6
1129		1		Male	70			09:00:00			14:05:00	VVAT	No	2	2	0	Yes	0			No		No		No		No			No			No		No	6
1130		1		Male	57			14:00:00			11:38:00	VVAT	No	2	2	0	No	1			No		No		No		No			No			No		No	1
1131		1		Male	63			14:00:00			19:30:00	VVAT	No	2	2	0	Yes	0			No		No		No		No			No			No		No	1
1132		1		Male	66			12:56:00			11:52:00	VVAT	No	2	2	0	Yes	0			No		No		No		No			No			No		No	4
1133		1		Female	51			08:12:00			13:30:00	VVAT	No	2	2	0	Yes	0			No		No		No		No			No			No		No	23
1134		1		Male	35			17:00:00			15:52:00	VAOA	No	2	2	0	No	2			No		No		No		No			No			No		No	10	5
1135		1		Female	41			21:24:00			20:30:00	VAOA	No	2	2	0	Yes	1			No		No		No		No			No			No		No	4
1136		1		Female	57			20:57:00			16:29:00	VAOA	No	2	2	0	Yes	1			No		No		No		No			No			No		No	8
1137		2		Male	80			12:14:00			11:50:00	VAOA	No	2	2	0	Yes	2			No		No		No		Yes	24	No	No			No		No	2
1138		2		Male	72			14:46:00			14:38:00	VAOA	No	2	2	0	Yes	2			No		No		No		Yes	10	No	No			No		No	1
1139		1		Female	86			19:15:00	2		15:53:00	VAOA	No	2	2	3	No	2			No		No		No		No			No			No		No	5
1140		2		Female	63			23:16:00			14:00:00	VAOA	No	2	2	0	No	1			No		No		No		No			No			No		No	11
1141		1		Female	22			11:58:00	1		14:00:00	VIG1	Yes	1	1	4	Yes	4	No		No		No		No		Yes	28	Yes	No			No		No	17
1142		2		Female	84			14:19:00	1		11:53:00	VHON	Yes	1	1	5	No	6	No		No		No		No		Yes	11	No	No			No		No	19	9.5
1143		1		Male	60			14:00:00			10:00:00	VHON	No	2	2	99	Inapplicable	2			No		No		No		No			No			No		No	7
1144		1		Female	63			14:00:00			12:00:00	VHON	No	2	2	99	Inapplicable	1			No		No		No		No			No			No		No	7
1145		1		Female	53			14:00:00			12:00:00	VVAT	No	2	2	0	No	1			No		No		No		No			No			No		No	4
1146		1		Female	76			14:00:00			10:30:00	VVAT	No	2	2	0	Yes	1			No		No		No		No			No			No		No	10
1147		1		Female	48			14:00:00			16:00:00	VVAT	No	2	2	1	Yes	0			No		No		No		No			No			No		No	7
1148		1		Male	88			14:30:00			04:30:00	VAOA	No	2	2	1	Yes	1			Yes	110	Yes	5	nvt		nvt			No			No		Yes	5	2.5
1149		1		Male	70			20:30:00	2		01:45:00	VAOA	Yes	1	1	4	No	3	No		Yes	96	Yes	4	nvt		nvt			No			No		Yes	4	2
1150		1		Female	53			20:00:00			12:05:00	VAOA	No	2	2	1	Yes	0			No		No		No		No			No			No		No	5
1151		1		Female	45			16:30:00			20:00:00	VAOA	No	2	2	0	Yes	0			No		No		No		No			No			No		No	1
1152		1		Male	29			22:20:00			11:00:00	VAOA	No	2	2	1	Yes	1			No		No		No		No			No			No		No	1
1153		2		Male	84			12:01:00			11:45:00	VAOA	No	2	2	1	Yes	1			No		No		No		No			No			No		No	4
1154		1		Female	33			20:47:00			15:00:00	VAOA	No	2	2	0	Yes	0			No		No		No		No			No			No		No	1
1155		2		Female	57			17:22:00			20:00:00	VAOA	No	2	2	0	Yes	0			No		No		Yes	53	Yes	3	No	No			No		No	1
1156		1		Female	18			04:00:00			18:30:00	VAOA	No	2	2	1	No	0			No		No		No		No			No			No		No	1
1157		2		Male	50			12:15:00			12:00:00	VAOA	No	2	2	0	No	2			No		No		No		No			No			No		No	4
1158		1		Female	72			16:00:00			15:16:00	VAOA	No	2	2	1	Yes	1			No		No		No		No			No			No		No	1
1159		1		Male	67			18:15:00			11:15:00	VAOA	No	2	2	1	Yes	1			No		No		No		No			No			No		No	1
1160		1		Female	68			21:30:00			12:03:00	VAOA	No	2	2	0	Yes	0			No		No		No		No			No			No		No	1
1161		1		Female	75			12:54:00			23:05:00	VIG1	No	2	2	2	Yes	0			No		Yes	13	nvt		nvt			Yes	2015-10-11	7	No		Yes	13	6.5
1162		1		Female	57			14:00:00			18:00:00	VIG1	No	2	2	0	No	2			No		No		No		No			Yes	2015-10-06	1	No		Yes	8
1163		1		Female	45			11:00:00			20:45:00	VIG1	No	2	2	0	Inapplicable	2			No		No		No		No			No			No		No	6
1164		2		Male	36			13:00:00			10:15:00	VVAT	No	2	2	0	Yes	1			No		No		No		Yes	21	No	No			No		No	18	9
1165		1		Male	58			11:56:00	1		12:00:00	VVAT	Yes	1	1	3	Yes	3	No		No		No		No		No			No			No		No	17
1166		1		Female	63			08:00:00			11:30:00	VTRA	No	2	2	0	No	1			No		No		No		No			No			No		No	8	4
1167		2		Female	51			14:00:00			10:36:00	VTRA	No	2	2	2	Yes	1			No		No		Yes	47	Yes	2	No	No			No		No	6
1168		1		Female	59			14:00:00			18:42:00	VTRA	Not measured	3	2	98	Inapplicable	1			No		No		No		No			No			No		No	5
1169		1		Male	78			14:00:00			14:00:00	VTRA	No	2	2	1	Yes	1			No		No		No		No			No			No		No	8
1170		2		Male	59			06:30:00			14:33:00	VTRA	No	2	2	99	Inapplicable	1			No		No		Yes	123	Yes	5	No	No			No		No	40
1171		1		Male	38			04:00:00			11:58:00	VAOA	Not measured	3	2	98	Inapplicable	1			No		No		No		No			No			No		No	4	2
1172		1		Female	77			21:30:00			11:30:00	VAOA	No	2	2	0	Yes	2			No		No		No		No			No			No		No	8	4
1173		1		Male	74			23:45:00			14:45:00	VAOA	No	2	2	0	Yes	1			No		No		No		No			No			No		No	19	9.5
1174		1		Female	68			13:33:00			14:00:00	VAOA	No	2	2	0	Yes	0			No		No		No		Yes	8	No	No			No		No	8	4
1175		1		Male	24			03:18:00			12:45:00	VAOA	Not measured	3	2	98	Inapplicable	1			No		No		No		No			No			No		No	2
1176		1		Female	70			14:49:00			17:07:00	VAOA	No	2	2	0	Yes	1			No		No		No		No			No			No		No	2
1177		1		Male	57			18:00:00			13:00:00	VAOA	No	2	2	0	Yes	1			No		No		No		No			No			No		No	2
1178		1		Male	73			21:45:00			18:30:00	VAOA	No	2	2	0	Yes	0			No		No		No		No			No			No		No	1
1179		1		Male	42			19:45:00			15:51:00	VAOA	No	2	2	0	Yes	0			No		No		No		No			No			No		No	4
1180		1		Male	61			21:40:00			15:42:00	VAOA	No	2	2	0	No	1			No		No		Yes	138	Yes	5	Yes	No			No		No	1
1181		1		Female	63			21:21:00			13:45:00	VIG1	Not measured	3	2	98	Inapplicable	2			No		No		No		No			No			No		No	13	6.5
1182		1		Male	60			17:30:00			09:00:00	VIG1	No	2	2	0	No	1			No		No		No		No			No			No		No	1
1183		1		Male	54			16:15:00	1		11:45:00	VHON	Yes	1	1	4	No	5	Yes	2015-10-08	No		No		No		No			No			No		No	14	7
1184		2		Male	78			13:30:00			11:00:00	VHON	No	2	2	1	Yes	2			No		No		No		Yes	9	No	No			No		No	14
1185		1		Male	69			12:30:00	1		12:15:00	VHON	Yes	1	1	3	Yes	3	Yes	2015-10-11	No		No		No		No			Yes	2015-10-11		No		Yes	119
1186		1		Male	77			13:30:00			10:30:00	VVAT	No	2	2	0	Yes	0			No		No		No		No			No			No		No	3
1187		1		Male	79			13:15:00			12:30:00	VVAT	No	2	2	0	Yes	1			No		No		No		Yes	13	No	No			No		No	7
1188		1		Male	34			02:30:00			11:59:00	VTRA	No	2	2	1	Inapplicable	1			No		No		Yes	141	Yes	6	Yes	No			No		No	5	2.5
1189		1		Male	74			10:00:00			11:03:00	VTRA	No	2	2	0	Inapplicable	0			No		No		No		No			No			No		No	2
1190		1		Male	65			14:00:00			09:15:00	VTRA	No	2	2	99	Inapplicable	1			No		No		No		No			No			No		No	6
1191		1		Male	90			20:00:00	2		11:00:00	VAOA	Yes	1	1	5	No	4	No		No		No		No		No			No			No		No	12
1192		1		Male	51			23:15:00			18:00:00	VAOA	No	2	2	2	Yes	2			No		No		Yes	27	Yes	1	No	No			No		No	15	7.5
1193		1		Female	72			13:59:00			11:30:00	VAOA	No	2	2	2	Yes	2			No		No		No		No			No			No		No	5	2.5
1194		1		Male	56			13:26:00			11:00:00	VAOA	No	2	2	1	No	2			No		No		No		No			No			No		No	16
1195		1		Male	93			01:16:00			11:29:00	VAOA	No	2	2	99	Inapplicable	2			No		No		No		No			No			No		No	13
1196		1		Female	78			19:29:00			16:02:00	VAOA	No	2	2	2	Yes	2			No		No		No		No			No			No		No	14
1197		1		Female	89			21:15:00			08:30:00	VAOA	Not measured	3	98	98	Inapplicable	98			Yes	11	Yes	1	nvt		nvt			No			No		Yes	1
1198		2		Female	23			13:26:00			11:15:00	VAOA	No	2	2	0	Yes	0			No		No		No		Yes	24	No	No			No		No	1
1199		1		Male	57			18:19:00			15:40:00	VAOA	No	2	2	1	Yes	1			No		No		No		No			No			No		No	1
1200		2		Male	83			09:30:00			14:00:00	VIG1	No	2	2	3	No	2			No		No		No		No			No			No		No	19
1201		1		Male	54			11:30:00	1		11:55:00	VIG1	Yes	1	1	3	Yes	3	No		No		No		No		No			No			No		No	13
1202		1		Female	48			11:00:00			15:39:00	VIG1	No	2	2	1	Yes	1			No		No		No		Yes	16	Yes	No			No		No	6
1203		1		Male	67			14:00:00			13:00:00	VVAT	No	2	2	0	Yes	0			No		No		No		No			No			No		No	2
1204		1		Male	71			13:45:00			15:00:00	VVAT	No	2	2	1	Yes	1			No		No		No		No			No			No		No	2
1205		1		Female	57			12:30:00	1		14:35:00	VVAT	Yes	1	1	3	Yes	3	No		No		No		No		No			No			No		No	62
1206		1		Male	62			06:20:00	2		11:52:00	VTRA	Yes	1	1	2	No	4	Yes	2015-10-09	No		No		No		No			No			No		No	19	9.5
1207		2		Male	38			00:30:00	1		10:15:00	VTRA	Yes	1	1	4	Inapplicable	4	Yes	2015-10-11	No		No		No		Yes	7	No	Yes	2015-10-12	5	No		Yes	32	16
1208		1		Female	89			00:45:00	2		11:00:00	VTRA	Yes	1	1	3	Yes	3	No		No		No		No		No			No			No		No	22
1209		2		Female	76			14:28:00			14:00:00	VAOA	No	2	2	0	Yes	1			No		No		No		Yes	8	No	No			No		No	4
1210		1		Male	91			21:00:00			13:00:00	VAOA	Not measured	3	2	98	Inapplicable	2			No		No		No		No			No			No		No	3
1211		1		Male	64			22:15:00			11:00:00	VAOA	No	2	2	2	Inapplicable	2			No		No		No		No			No			No		No	8
1212		1		Female	25			22:45:00			11:45:00	VAOA	No	2	2	0	Yes	0			No		No		No		No			No			No		No	5
1213		1		Female	32			18:45:00			17:30:00	VAOA	No	2	2	1	No	2			No		No		No		No			No			No		No	2
1214		1		Female	69			20:30:00			18:00:00	VAOA	No	2	2	1	Yes	2			No		No		No		No			No			No		No	6
1215		2		Male	59			12:59:00			17:19:00	VAOA	No	2	2	1	Yes	1			No		No		No		No			No			No		No	2
1216		2		Female	65			20:45:00			2100	VAOA	No	2	2	0	Yes	1			No		No		No		No			No			No		No	4
1217		2		Female	85			01:00:00	1		11:01:00	VIG1	Yes	1	1	3	Yes	4	No		No		No		No		Yes	23	No	No			No		No	28	14
1218		1		Female	74			17:00:00			19:56:00	VIG1	No	2	2	1	Inapplicable	2			No		No		No		No			No			No		No	5
1219		1		Female	90			18:50:00			11:36:00	VHON	No	2	2	0	Yes	2			No		No		No		No			No			No		No	26
1220		1		Male	69			13:30:00	1		11:00:00	VHON	Yes	1	1	6	Yes	6	No		No		No		No		No			No			No		No	31
1221		1		Female	70			14:00:00	1		16:00:00	VHON	Yes	1	1	3	No	4	No		No		No		No		No			No			No		No	14
1222		1		Male	66			22:20:00			11:15:00	VVAT	No	2	2	1	Yes	1			No		No		No		No			No			No		No	8	4
1223		1		Male	68			14:00:00			15:30:00	VVAT	No	2	2	0	No	1			No		No		No		No			No			No		No	2
1224		1		Female	62			13:30:00			11:39:00	VVAT	No	2	2	0	No	1			No		No		No		No			No			No		No	2
1225		1		Male	56			04:07:00			12:30:00	VVAT	No	2	2	0	Yes	1			No		No		No		No			No			No		No	4
1226		1		Male	68			11:00:00			10:55:00	VVAT	No	2	2	1	Yes	1			No		No		No		No			No			No		No	4
1227		1		Male	60			14:00:00			15:40:00	VVAT	No	2	2	0	Yes	0			No		No		No		No			No			No		No	2
1228		1		Female	37			14:00:00			15:52:00	VVAT	No	2	2	0	Yes	2			No		No		No		Yes	28	No	No			No		No	6
1229		1		Female	80			00:45:00			11:00:00	VTRA	No	2	2	2	Yes	2			No		No		No		No			No			No		No	10
1230		1		Female	73			12:56:00			11:46:00	VTRA	No	2	2	99	Inapplicable	1			No		No		No		No			No			No		No	8
1231		1		Female	63			02:29:00			11:00:00	VTRA	Not measured	3	2	98	Inapplicable	2			No		No		No		No			No			No		No	6
1232		1		Male	69			16:20:00	2		15:25:00	VAOA	Yes	1	1	4	Yes	4	No		No		No		No		No			No			No		No	5
1233		1		Female	28			01:30:00			13:11:00	VAOA	No	2	2	0	Yes	0			No		No		No		No			No			No		No	1
1234		1		Female	53			15:48:00			11:30:00	VAOA	No	2	2	0	No	1			No		No		No		No			No			No		No	2
1235		1		Male	80			20:10:00			15:54:00	VAOA	No	2	2	0	No	2			No		No		No		No			No			No		No	10
1236		1		Female	95			22:02:00			11:00:00	VAOA	No	2	2	1	Yes	2			No		No		No		No			No			No		No	8
1237		2		Female	70			21:57:00			11:30:00	VAOA	No	2	2	1	Yes	1			No		No		No		Yes	22	No	No			No		No	5
1238		1		Female	59			21:42:00			13:30:00	VAOA	No	2	2	0	Inapplicable	0			No		No		No		No			No			No		No	2
1239		1		Male	38			19:29:00			11:45:00	VAOA	No	2	2	1	Inapplicable	1			No		No		No		No			No			No		No	1
1240		1		Female	68			20:10:00			15:07:00	VAOA	No	2	2	0	Inapplicable	2			No		No		No		No			No			No		No	8
1241		2		Male	83			15:15:00	2		21:45:00	VAOA	Yes	1	1	5	Yes	6	No		Yes	151	Yes	6	nvt		nvt			No			No		Yes	6
1242		2		Male	45			10:51:00	2		12:05:00	VAOA	Yes	1	1	2	No	4	No		No		No		No		Yes	19	No	Yes	2015-10-13	9	No		Yes	38
1243		1		Female	70			13:30:00			19:00:00	VHON	No	2	2	0	No	2			No		No		No		No			No			No		No	8
1244		2		Female	78			14:00:00			16:00:00	VHON	No	2	2	0	Yes	1			No		No		No		Yes	29	No	No			No		No	8
1245		1		Female	54			13:45:00			12:00:00	VVAT	No	2	2	0	No	2			No		No		No		No			No			No		No	6
1246		1		Male	63			14:00:00			12:40:00	VVAT	No	2	2	0	Yes	1			No		No		No		Yes	25	Yes	No			No		No	16
1247		2		Male	52			13:45:00			13:19:00	VVAT	No	2	2	0	No	1			No		No		No		Yes	22	No	No			No		No	7
1248		1		Male	83			14:00:00	1		06:40:00	VVAT	Yes	1	1	3	Yes	4	Yes	2015-10-20	No		Yes	25	nvt		nvt			No			Yes	2015-10-26	Yes	25
1249		1		Male	70			09:45:00	1		09:25:00	VVAT	Yes	1	1	4	Yes	4	Yes	2015-10-13	No		No		Yes	51	Yes	2	No	No			No		No	71
1250		1		Male	67			17:30:00	1		17:45:00	VTRA	Yes	1	1	3	No	4	No		No		No		No		No			No			No		No	9
1251		2		Female	84			14:00:00			12:21:00	VTRA	No	2	2	1	Yes	2			No		No		No		Yes	10	No	No			No		No	8
1252		2		Female	46			08:00:00			11:00:00	VTRA	No	2	2	1	Inapplicable	1			No		No		No		Yes	19	Yes	No			No		No	2
1253		1		Male	78			14:00:00			10:00:00	VTRA	No	2	2	0	Inapplicable	0			No		No		No		No			No			No		No	3
1254		2		Male	29			10:00:00			12:00:00	VTRA	Not measured	3	98	98	Inapplicable	98			No		No		Yes	147	Yes	6	No	No			No		No	1
1255		1		Male	67			01:00:00	99		15:22:00	VAOA	Yes	1	1	1	No	3	No		No		No		No		No			No			No		No	1
1256		2		Female	54			12:55:00			11:00:00	VAOA	No	2	2	0	Yes	1			No		No		No		Yes	30	Yes	No			No		No	4
1257		1		Male	63			13:16:00			13:47:00	VAOA	No	2	2	0	No	1			No		No		No		No			No			No		No	2
1258		4		Female	74			17:45:00			13:30:00	VAOA	No	2	2	1	Yes	1			No		No		Yes	27	Yes	1	No	No			No		No	7
1259		1		Female	81			17:43:00			15:44:00	VAOA	No	2	2	2	Yes	2			No		No		No		No			No			No		No	2
1260		1		Male	47			14:40:00			15:17:00	VAOA	No	2	2	99	Inapplicable	1			No		No		No		No			No			No		No	3
1261		1		Female	31			21:17:00	1		17:55:00	VAOA	Yes	1	1	99	Inapplicable	3	No		No		No		No		No			No			No		No	3
1262		1		Female	65			18:37:00			13:30:00	VAOA	No	2	2	99	Inapplicable	0			No		No		No		No			No			No		No	3
1263		1		Male	68			13:16:00			10:25:00	VAOA	No	2	2	99	Inapplicable	1			No		No		No		No			No			No		No	3
1264		1		Female	74			11:00:00			11:00:00	VIG1	No	2	2	1	Yes	1			No		No		No		No			No			No		No	6
1265		1		Male	68			11:00:00			13:51:00	VIG1	No	2	2	2	Yes	2			No		No		No		No			No			No		No	13
1266		1		Male	65			15:49:00			16:30:00	VHON	No	2	2	0	Yes	2			No		No		No		No			No			No		No	21
1267		1		Male	60			14:00:00			11:00:00	VHON	No	2	2	0	No	2			No		No		No		No			No			No		No	9
1268		1		Female	58			14:00:00			17:00:00	VHON	No	2	2	0	No	1			No		No		No		No			No			No		No	3
1269		1		Female	70			21:30:00	1		11:34:00	VVAT	Yes	1	1	3	Yes	3	No		No		No		No		No			No			No		No	17
1270		2		Male	56			17:47:00	1		14:42:00	VVAT	Yes	1	1	2	No	3	No		No		No		No		Yes	15	No	No			No		No	16
1271		1		Female	82			14:00:00			11:00:00	VTRA	No	2	2	0	Inapplicable	1			No		No		No		No			No			No		No	4
1272		1		Female	22			14:00:00			15:30:00	VTRA	Not measured	3	2	98	Inapplicable	0			No		No		No		No			No			No		No	6
1273		1		Male	71			14:29:00			14:30:00	VAOA	No	2	2	1	Yes	1			No		No		No		Yes	26	No	No			No		No	8	4
1274		1		Female	81			20:39:00			14:25:00	VAOA	No	2	2	0	No	1			No		Yes	21	nvt		nvt			No			No		Yes	21	10.5
1275		1		Female	71			18:30:00			12:57:00	VAOA	No	2	2	1	No	2			No		No		No		No			No			No		No	1
1276		1		Male	39			16:15:00			17:55:00	VAOA	No	2	2	0	Yes	0			No		No		No		No			No			No		No	2
1277		1		Female	35			19:39:00			12:33:00	VAOA	No	2	2	0	Yes	1			No		No		No		No			No			No		No	2
1278		1		Male	71			15:26:00			14:01:00	VAOA	No	2	2	1	Yes	1			No		No		No		No			No			No		No	7
1279		1		Female	37			00:55:00			14:25:00	VAOA	No	2	2	1	Yes	1			No		No		No		No			No			No		No	2
1280		1		Male	69			12:05:00			16:43:00	VAOA	No	2	2	2	Yes	2			No		No		No		Yes	18	No	No			No		No	3
1281		1		Female	48			13:49:00			16:43:00	VAOA	No	2	2	0	No	1			No		No		No		No			No			No		No	3
1282		1		Male	49			16:17:00			14:35:00	VIG1	No	2	2	0	Yes	2			No		No		No		No			No			No		No	7	3.5
1283		1		Male	56				1		18:00:00	VIG1	Yes	1	1	3	Yes	3	No		No		Yes	27	nvt		nvt			No			No		Yes	27	13.5
1284		1		Female	67			00:28:00	2		11:10:00	VIG1	Yes	1	1	99	Inapplicable	3	No		No		No		No		No			No			No		No	7
1285		1		Female	48			21:15:00			14:35:00	VIG1	No	2	2	0	Inapplicable	2			No		No		No		No			No			No		No	2
1286		1		Female	87			11:00:00	2		11:21:00	VIG1	Yes	1	1	3	Yes	3	No		No		No		No		No			No			No		No	5
1287		1		Male	69			19:31:00	1		18:34:00	VIG1	Yes	1	1	3	Yes	3	No		No		No		No		No			No			No		No	9
1288		1		Female	65			13:00:00			13:52:00	VVAT	No	2	2	0	Yes	2			No		No		No		No			No			No		No	18	9
1289		1		Female	78			14:00:00			11:00:00	VTRA	Not measured	3	2	98	Inapplicable	2			No		No		No		No			No			No		No	11
1290		1		Male	65			13:30:00			15:37:00	VTRA	Not measured	3	2	98	Inapplicable	2			No		No		No		No			No			No		No	8
1291		1		Male	66			14:00:00			12:05:00	VTRA	Not measured	3	2	98	Inapplicable	0			No		No		No		No			No			No		No	5
1292		2		Female	51			09:05:00			11:00:00	VTRA	No	2	2	0	Yes	0			No		No		No		No			No			No		No	4
1293		1		Male	78			17:32:00			18:00:00	VAOA	No	2	2	1	Yes	1			No		No		No		No			No			No		No	7	3.5
1294		1		Male	47			21:30:00			16:00:00	VAOA	No	2	2	0	No	0			No		No		No		No			No			No		No	4	2
1295		2		Female	21			19:25:00	1		12:00:00	VAOA	Yes	1	1	1	No	3	No		No		No		No		No			No			No		No	6
1296		1		Female	59			23:00:00			13:00:00	VAOA	No	2	2	0	No	1			No		No		No		No			No			No		No	3
1297		1		Male	51			16:30:00			13:01:00	VAOA	No	2	2	2	Yes	2			No		No		No		No			No			No		No	6
1298		1		Female	47			20:20:00			14:36:00	VAOA	No	2	2	1	Yes	1			No		No		No		No			No			No		No	1
1299		1		Male	42			17:05:00			11:00:00	VAOA	No	2	2	1	Yes	2			No		No		No		No			No			No		No	22
1300		1		Female	32			04:00:00			14:49:00	VAOA	No	2	2	0	Yes	1			No		No		No		No			No			No		No	5
1301		2		Male	63			10:40:00			16:14:00	VHON	No	2	2	0	Yes	1			No		No		Yes	146	Yes	6	No	No			No		No	30	15
1302		1		Male	81			14:00:00	2		11:45:00	VHON	Yes	1	1	3	Yes	4	Yes	2015-11-03	No		No		No		No			No			No		No	61
1303		1		Male	47			12:15:00			10:00:00	VVAT	No	2	2	1	Yes	1			No		No		No		No			No			No		No	1
1304		1		Male	94			11:48:00	2		01:20:00	VTRA	Yes	1	1	3	Inapplicable	3	No		No		Yes	15	nvt		nvt			No			No		Yes	15	7.5
1305		1		Female	49			14:00:00			15:11:00	VTRA	Not measured	3	2	98	Inapplicable	1			No		No		No		No			No			No		No	3
1306		1		Female	65			14:00:00			13:00:00	VTRA	Not measured	3	2	98	Inapplicable	0			No		No		No		No			No			No		No	5
1307		2		Female	92			14:30:00			13:30:00	VAOA	No	2	2	0	Yes	1			No		No		No		Yes	14	No	No			No		No	5	2.5
1308		1		Male	66			04:00:00			12:32:00	VAOA	No	2	2	0	No	1			No		No		No		No			No			No		No	18	9
1309		1		Male	49			16:31:00			14:30:00	VAOA	No	2	2	2	Yes	2			No		No		Yes	116	Yes	5	Yes	No			No		No	6	3
1310		1		Female	82			19:07:00			13:00:00	VAOA	No	2	2	0	No	1			No		No		No		No			No			No		No	3
1311		1		Male	82			13:23:00			12:50:00	VAOA	No	2	2	0	Yes	1			No		No		No		No			No			No		No	3
1312		1		Male	83			19:06:00			15:58:00	VAOA	No	2	2	2	Yes	2			No		No		No		No			No			No		No	3
1313		1		Male	73			15:00:00			15:30:00	VAOA	No	2	2	0	Yes	0			No		No		No		No			No			No		No	1
1314		1		Male	34			21:37:00			15:00:00	VAOA	No	2	2	1	Inapplicable	1			No		No		No		No			No			No		No	3
1315		1		Male	27			08:39:00			11:40:00	VAOA	No	2	2	0	Yes	1			No		No		No		No			No			No		No	34
1316		1		Female	27			02:25:00			12:43:00	VAOA	No	2	2	0	Inapplicable	0			No		No		No		No			No			No		No	2
1317		2		Female	79			21:01:00			12:45:00	VAOA	No	2	2	1	No	2			No		No		No		No			No			No		No	5
1318		2		Male	59			17:09:00			13:00:00	VAOA	No	2	2	1	Inapplicable	1			No		No		No		No			No			No		No	12
1319		1		Male	77			10:46:00	1		10:26:00	VIG1	Yes	1	1	2	No	3	No		No		No		No		No			No			No		No	7
1320		1		Male	69			19:12:00			11:53:00	VIG1	No	2	2	2	Yes	2			No		No		No		No			No			No		No	13
1321		1		Male	67			14:00:00	99		12:43:00	VHON	Yes	1	1	3	No	4	No		No		No		No		No			No			No		No	16
1322		3		Male	97			14:36:00	2		11:00:00	VHON	Yes	1	1	3	No	4	No		No		No		No		Yes	8	No	No			No		No	15
1323		2		Male	78			07:00:00			13:20:00	VVAT	No	2	2	0	Yes	1			No		No		Yes	145	Yes	6	No	No			No		No	9	4.5
1324		2		Male	73			09:00:00	1		15:21:00	VVAT	Yes	1	1	2	No	3	No		No		No		No		No			No			No		No	31	15.5
1325		3		Male	47			13:50:00	1		16:30:00	VVAT	Yes	1	1	5	No	4	No		No		No		Yes	31	Yes	1	No	No			No		No	20
1326		1		Male	62			18:00:00			11:00:00	VVAT	No	2	2	0	Yes	1			No		No		No		No			No			No		No	4
1327		1		Male	81			14:00:00			15:40:00	VVAT	No	2	2	0	Yes	1			No		No		No		No			No			No		No	5
1328		1		Male	59			14:00:00			13:45:00	VVAT	No	2	2	1	Yes	1			No		No		No		No			No			No		No	2
1329		2		Male	77			12:46:00			11:10:00	VTRA	No	2	2	1	Yes	2			No		No		No		Yes	25	Yes	No			No		No	13	6.5
1330		1		Male	37			14:00:00			13:57:00	VTRA	No	2	2	1	Inapplicable	1			No		No		No		No			No			No		No	2
1331		1		Female	48			13:30:00			13:00:00	VTRA	No	2	2	0	Yes	1			No		No		No		No			No			No		No	2
1332		1		Female	87			23:45:00			16:00:00	VAOA	No	2	2	1	Yes	1			No		No		Yes	114	Yes	5	No	No			No		No	2	1
1333		1		Female	73			18:30:00			14:45:00	VAOA	No	2	2	99	Inapplicable	2			No		No		No		No			No			No		No	9	4.5
1334		1		Female	37			21:45:00			12:30:00	VAOA	No	2	2	0	No	2			No		No		No		No			No			No		No	14	7
1335		1		Male	70			14:34:00			13:42:00	VAOA	No	2	2	0	No	1			No		No		No		No			No			No		No	2	1
1336		1		Female	93			14:37:00			11:51:00	VAOA	No	2	2	0	Yes	0			No		No		No		No			No			No		No	1
1337		1		Male	25			17:45:00			11:00:00	VAOA	No	2	2	0	Yes	1			No		No		No		No			No			No		No	3
1338		2		Male	85			17:50:00			13:15:00	VAOA	Not measured	3	98	98	Inapplicable	98			No		No		No		Yes	25	No	No			No		No	12
1339		2		Male	29			15:19:00			14:49:00	VAOA	No	2	2	0	Yes	1			No		No		No		No			No			No		No	5
1340		1		Male	57			21:13:00			12:56:00	VIG1	No	2	2	1	Yes	1			No		No		No		No			No			No		No	5
1341		1		Male	78			18:45:00	99		15:41:00	VIG1	Yes	1	1	2	No	4	No		No		No		No		No			No			No		No	1
1342		1		Male	55			19:55:00	1		13:00:00	VIG1	Yes	1	1	99	Inapplicable	4	No		No		No		No		No			No			No		No	14
1343		3		Male	62			16:00:00	1		12:00:00	VHON	Yes	1	1	2	No	3	No		No		No		No		Yes	14	No	No			No		No	30
1344		1		Male	61			14:00:00			11:00:00	VHON	No	2	2	1	Yes	1			No		No		No		No			No			No		No	6
1345		2		Male	45			01:19:00	1		09:00:00	VVAT	Yes	1	1	1	No	3	No		No		No		No		Yes	14	No	No			No		No	14
1346		1		Male	70			14:00:00			16:30:00	VVAT	No	2	2	0	Yes	1			No		No		No		No			No			No		No	7
1347		1		Female	62			14:00:00			19:00:00	VVAT	No	2	2	1	Yes	2			No		No		No		No			No			No		No	5
1348		1		Female	52			15:44:00			11:31:00	VVAT	No	2	2	1	Yes	1			No		No		No		No			No			No		No	7
1349		1		Female	27			14:00:00	1		14:27:00	VTRA	Yes	1	1	4	Yes	4	No		No		No		No		No			No			No		No	6
1350		2		Female	27			14:00:00			18:00:00	VTRA	No	2	2	1	Yes	1			No		No		Yes	22	Yes	1	No	No			No		No	6
1351		1		Female	92			19:56:00			13:30:00	VAOA	Not measured	3	2	98	Inapplicable	0			No		No		No		No			No			No		No	3	1.5
1352		1		Female	63			15:21:00	1		21:50:00	VAOA	Yes	1	1	3	Yes	3	Yes	2015-10-22	Yes	126	Yes	5	nvt		nvt			Yes	2015-10-23	2	No		Yes	5	2.5
1353		1		Male	64			14:04:00			12:00:00	VAOA	No	2	2	0	Yes	1			No		No		No		No			No			No		No	5
1354		2		Male	44			16:00:00	1		11:30:00	VAOA	Yes	1	1	3	Yes	3	No		No		No		Yes	104	Yes	4	No	No			No		No	4
1355		1		Female	84			19:57:00			20:00:00	VAOA	No	2	2	1	Yes	1			No		No		Yes	114	Yes	5	No	No			No		No	3
1356		3		Male	60			18:51:00			11:00:00	VAOA	No	2	2	0	No	1			No		No		Yes	51	Yes	2	No	No			No		No	3
1357		1		Male	46			22:08:00	1		14:00:00	VAOA	Yes	1	1	3	Yes	5	No		No		No		No		No			No			No		No	52
1358		2		Female	60			20:12:00			16:00:00	VAOA	No	2	2	2	Yes	2			No		No		No		No			No			No		No	3
1359		1		Male	77			00:35:00			11:00:00	VIG1	No	2	2	99	Inapplicable	2			No		No		No		No			No			No		No	9
1360		2		Male	74			14:00:00	1		11:00:00	VHON	Yes	1	1	3	Yes	4	No		No		No		No		Yes	19	No	No			No		No	16
1361		1		Male	76			20:56:00	2		15:00:00	VHON	Yes	1	1	3	Yes	4	No		No		No		No		No			No			No		No	12
1362		1		Female	80			14:00:00			11:20:00	VHON	No	2	2	1	Yes	1			No		No		No		No			No			No		No	2
1363		1		Male	75			08:00:00			14:50:00	VVAT	Not measured	3	2	98	Inapplicable	1			No		No		No		No			No			No		No	6
1364		1		Male	63			13:30:00			11:50:00	VTRA	No	2	2	99	Inapplicable	1			No		No		No		No			No			No		No	6
1365		1		Male	35			20:00:00			18:00:00	VTRA	Not measured	3	2	98	Inapplicable	1			No		No		No		No			No			No		No	8
1366		1		Female	63			10:00:00			13:00:00	VTRA	No	2	2	1	Yes	2			No		No		No		No			No			No		No	5
1367		1		Male	45			14:00:00			18:00:00	VTRA	No	2	2	1	Yes	2			No		No		No		No			No			No		No	7
1368		1		Male	73			09:00:00			10:00:00	VAOA	No	2	2	1	Yes	0			No		No		No		No			No			No		No	1	0.5
1369		1		Female	20			18:54:00			11:30:00	VAOA	No	2	2	0	No	1			No		No		No		Yes	24	Yes	No			No		No	9	4.5
1370		1		Male	60			20:00:00	2		11:00:00	VAOA	Yes	1	1	3	No	4	No		No		No		No		No			No			No		No	7	3.5
1371		1		Male	79			16:39:00	1		19:00:00	VAOA	Yes	1	1	3	Yes	9	No		No		No		No		Yes	11	No	No			No		No	12
1372		1		Male	37			21:04:00			16:30:00	VAOA	No	2	2	0	Yes	0			No		No		No		No			No			No		No	2
1373		4		Female	74			16:13:00			14:30:00	VAOA	No	2	2	0	Yes	0			No		No		Yes	48	Yes	2	No	No			No		No	5	2.5
1374		2		Female	76			15:33:00			11:30:00	VAOA	No	2	2	2	Yes	2			No		No		No		No			No			No		No	8
1375		1		Female	41			04:52:00			18:15:00	VIG1	No	2	2	1	No	2			No		No		No		Yes	13	No	No			No		No	5	2.5
1376		1		Male	71			16:50:00			13:15:00	VIG1	No	2	2	0	Yes	0			No		No		No		No			No			No		No	1
1377		1		Female	67			14:00:00			11:30:00	VHON	No	2	2	1	Yes	1			No		No		No		No			No			No		No	5
1378		1		Male	70			14:00:00	1		12:00:00	VHON	Yes	1	1	3	Yes	4	No		No		No		No		No			No			No		No	8
1379		1		Female	79			13:30:00			14:30:00	VVAT	No	2	2	1	Yes	1			No		No		No		No			No			No		No	4
1380		1		Male	60			13:30:00			10:30:00	VVAT	No	2	2	0	Yes	0			No		No		No		No			No			No		No	3
1381		1		Male	59			15:35:00			11:00:00	VTRA	No	2	2	1	Yes	1			No		No		No		No			No			No		No	26	13
1382		1		Male	26			09:30:00			17:00:00	VTRA	No	2	2	1	No	0			No		No		No		No			No			No		No	3
1383		1		Female	24			14:00:00			11:00:00	VTRA	Not measured	3	2	98	Inapplicable	1			No		No		No		No			No			No		No	4
1384		1		Female	72			22:12:00			11:30:00	VTRA	No	2	2	1	Yes	2			No		No		No		No			No			No		No	8
1385		1		Male	70			00:05:00			15:06:00	VAOA	No	2	2	0	Yes	0			No		No		No		No			No			No		No	4
1386		1		Male	29			22:00:00			18:03:00	VAOA	No	2	2	0	Yes	0			No		No		No		No			No			No		No	4
1387		1		Male	85			22:30:00			13:59:00	VAOA	No	2	2	0	Yes	2			No		No		No		No			No			No		No	18
1388		1		Male	80			13:45:00			17:04:00	VAOA	No	2	2	0	Yes	2			No		No		No		Yes	28	Yes	No			No		No	5
1389		1		Female	54			13:10:00			11:00:00	VAOA	No	2	2	0	Yes	0			No		No		No		No			No			No		No	1
1390		1		Female	53			18:00:00			11:45:00	VAOA	No	2	2	0	No	1			No		No		No		No			No			No		No	1
1391		1		Male	79			11:27:00			12:00:00	VAOA	No	2	2	0	Yes	0			No		No		Yes	52	Yes	2	No	No			No		No	1
1392		1		Female	44			20:15:00			16:00:00	VAOA	No	2	2	0	Yes	0			No		No		No		No			No			No		No	1
1393		1		Female	84			21:45:00			11:50:00	VIG1	No	2	2	1	Yes	1			No		No		No		No			No			No		No	2
1394		1		Female	58			09:00:00	1		15:39:00	VIG1	Yes	1	1	5	Yes	5	No		No		No		No		No			No			No		No	17
1395		1		Female	70			02:58:00	1		18:00:00	VIG1	Yes	1	1	4	Yes	4	No		No		No		No		No			No			No		No	4
1396		1		Male	65			11:00:00			15:47:00	VHON	No	2	2	0	Yes	0			No		No		No		No			No			No		No	1
1397		1		Male	35			14:00:00			11:00:00	VHON	No	2	2	1	Yes	1			No		No		No		No			No			No		No	7
1398		1		Male	68			14:30:00	1		14:44:00	VAOA	Yes	1	1	3	No	6	Yes	23-10-2015/2-11-2015	No		No		No		No			Yes	2015-10-23	7	No		Yes	35
1399		1		Male	56			14:00:00			19:00:00	VVAT	No	2	2	0	Yes	0			No		No		No		No			No			No		No	2
1400		1		Female	67			13:30:00			11:00:00	VTRA	Not measured	3	2	98	Inapplicable	1			No		No		No		No			No			No		No	15
1401		2		Male	33			14:00:00			12:02:00	VTRA	Not measured	3	2	98	Inapplicable	1			No		No		No		Yes	9	No	No			No		No	11
1402		1		Female	41			14:00:00			14:00:00	VTRA	No	2	2	99	Inapplicable	0			No		No		No		Yes	21	Yes	No			No		No	1
1403		1		Female	81			10:40:00			13:00:00	VAOA	No	2	2	1	No	2			No		No		No		No			No			No		No	4	2
1404		1		Male	73			16:27:00			14:00:00	VAOA	No	2	2	0	Yes	0			No		No		No		No			No			No		No	5	2.5
1405		3		Female	91			22:15:00			11:10:00	VAOA	No	2	2	1	Yes	1			No		No		Yes	78	Yes	3	No	No			No		No	10	5
1406		1		Male	53			23:11:00			12:00:00	VAOA	No	2	2	1	No	1			No		No		No		No			No			No		No	9	4.5
1407		1		Female	60			05:32:00			08:00:00	VAOA	No	2	2	99	Inapplicable	1			No		No		No		No			No			No		No	4	2
1408		1		Female	82			23:25:00			11:20:00	VAOA	No	2	2	99	Inapplicable	0			No		No		No		No			No			No		No	3
1409		1		Female	43			01:38:00			11:30:00	VAOA	No	2	2	1	Yes	2			No		No		No		No			No			No		No	18
1410		1		Male	28			06:30:00			14:00:00	VAOA	No	2	2	0	Yes	1			No		No		No		No			No			No		No	3
1411		1		Male	28			23:15:00			11:47:00	VAOA	No	2	2	0	Yes	1			No		No		No		No			No			No		No	2
1412		1		Female	58			12:30:00			12:30:00	VAOA	No	2	2	0	Yes	1			No		No		No		No			No			No		No	3
1413		1		Male	69			22:16:00			16:00:00	VAOA	No	2	2	1	Yes	2			No		No		No		No			No			No		No	6
1414		1		Male	30			08:00:00	1		15:19:00	VAOA	Yes	1	1	1	No	3	No		No		No		No		No			No			No		No	3
1415		1		Female	82			14:35:00			18:30:00	VAOA	No	2	2	0	Yes	1			No		No		No		No			No			No		No	5
1416		1		Male	74			19:11:00			16:00:00	VAOA	No	2	2	0	Yes	1			No		No		No		No			No			No		No	7
1417		1		Male	87			11:45:00			10:10:00	VAOA	Not measured	3	98	98	Inapplicable	98			Yes	47	Yes	2	nvt		nvt			No			No		Yes	2
1418		1		Female	79			07:37:00	1		15:00:00	VLON	Yes	1	1	2	No	3	Yes	2015-10-26	No		No		No		No			Yes	2015-10-26	11	No		Yes	21
1419		3		Male	60			14:33:00			17:55:00	VAOA	No	2	2	0	Yes	2			No		No		No		Yes	9	No	No			No		No	5
1420		1		Male	94			15:34:00			21:35:00	VIG1	Not measured	3	98	98	Inapplicable	98			Yes	78	Yes	3	nvt		nvt			No			No		Yes	3
1421		1		Female	76			22:10:00			20:00:00	VIG1	No	2	2	99	Inapplicable	2			No		No		No		No			No			No		No	28
1422		1		Male	44			04:36:00			12:30:00	VIG1	No	2	2	1	Yes	1			No		No		No		No			No			No		No	2
1423		1		Male	54			15:32:00	1		15:30:00	VIG1	Yes	1	1	3	Yes	3	No		No		No		No		No			No			No		No	4
1424		1		Male	89			01:54:00			11:15:00	VIG1	No	2	2	1	Yes	1			No		No		No		No			No			No		No	3
1425		1		Male	75			07:20:00	1		14:30:00	VIG1	Yes	1	1	99	Inapplicable	3	No		No		No		No		No			No			No		No	12
1426		2		Male	78			14:15:00	1		12:30:00	VHON	Yes	1	1	2	No	3	No		No		No		No		Yes	12	No	No			No		No	7
1427		1		Female	63			14:00:00			11:00:00	VHON	No	2	2	0	No	2			No		No		No		No			No			No		No	5
1428		1		Female	61			15:08:00	1		17:30:00	VHON	Yes	1	1	5	Yes	8	No		No		No		No		No			No			No		No	68
1429		1		Male	60			13:00:00	1		13:00:00	VVAT	Yes	1	1	4	Yes	4	Yes	2015-10-04	No		No		No		Yes	26	No	No			No		No	48
1430		1		Male	76			13:30:00	1		11:30:00	VHON	Yes	1	1	4	Yes	4	No		No		No		Yes	141	Yes	6	Yes	No			No		No	8
1431		2		Male	76			09:20:00			13:08:00	VVAT	No	2	2	1	Yes	1			No		No		Yes	62	Yes	3	No	No			No		No	3
1432		1		Male	70			14:00:00			10:05:00	VVAT	No	2	2	1	Yes	1			No		No		No		No			No			No		No	2
1433		1		Male	74			14:00:00			12:33:00	VVAT	No	2	2	1	Yes	1			No		No		No		Yes	10	No	No			No		No	2
1434		1		Male	60			02:11:00			13:59:00	VTRA	No	2	2	99	Inapplicable	1			No		No		No		No			No			No		No	7	3.5
1435		1		Female	32			00:52:00			13:38:00	VTRA	No	2	2	0	Yes	1			No		No		No		No			No			No		No	6	3
1436		1		Female	28			04:43:00			18:30:00	VTRA	No	2	2	99	Inapplicable	1			No		No		No		No			No			No		No	1
1437		1		Male	18			03:38:00			17:23:00	VTRA	No	2	2	1	Yes	1			No		No		No		No			No			No		No	4
1438		1		Female	72			23:38:00	1		12:08:00	VTRA	Yes	1	1	3	No	4	No		No		No		No		No			No			No		No	16
1439		1		Male	41			08:30:00			11:00:00	VTRA	No	2	2	99	Inapplicable	2			No		No		No		No			No			No		No	3
1440		1		Female	54			03:17:00	1		11:00:00	VAOA	Yes	1	1	2	No	3	No		No		No		No		No			No			No		No	7
1441		1		Male	61			15:15:00			17:55:00	VAOA	No	2	2	1	Yes	2			No		No		No		No			No			No		No	2
1442		1		Female	66			15:16:00			11:25:00	VAOA	No	2	2	1	Yes	1			No		No		No		No			No			No		No	11
1443		1		Male	67			07:49:00			21:05:00	VAOA	Not measured	3	2	98	Inapplicable	2			No		No		No		No			No			No		No	2
1444		1		Female	52			15:56:00			18:00:00	VAOA	No	2	2	0	Yes	1			No		No		No		No			No			No		No	7
1445		1		Male	34			11:00:00			18:30:00	VIG1	No	2	2	2	Yes	2			No		No		No		No			No			No		No	3
1446		1		Male	64			21:07:00			15:00:00	VHON	No	2	2	2	Yes	2			No		No		No		No			No			No		No	17	8.5
1447		1		Female	64			14:00:00	2		15:22:00	VHON	Yes	1	1	3	Yes	3	No		No		No		No		No			No			No		No	7
1448		2		Male	75			23:55:00	2		13:05:00	VVAT	Yes	1	1	2	No	3	No		No		No		No		Yes	13	No	No			No		No	7
1449		2		Female	29			14:00:00			14:35:00	VHON	No	2	2	0	Yes	0			No		No		No		Yes	16	Yes	No			No		No	1
1450		1		Female	57			11:00:00			11:35:00	VHON	No	2	2	1	Yes	1			No		No		No		No			No			No		No	2
1451		1		Male	50			08:00:00	1		13:45:00	VTRA	Yes	1	1	2	No	4	No		No		No		No		No			No			No		No	44	22
1452		1		Male	37			07:30:00			21:41:00	VTRA	No	2	2	0	Yes	0			No		No		No		No			No			No		No	1	0.5
1453		2		Female	27			15:45:00			16:00:00	VTRA	No	2	2	0	Yes	1			No		No		No		No			No			No		No	5
1454		1		Female	64			11:00:00			14:42:00	VAOA	No	2	2	0	Yes	1			No		No		No		No			No			No		No	3	1.5
1455		1		Male	68			14:00:00			17:03:00	VAOA	No	2	2	1	No	2			No		No		No		No			No			No		No	1	0.5
1456		1		Male	60			06:05:00			19:15:00	VAOA	Not measured	3	2	98	Inapplicable	2			No		No		No		No			No			No		No	8
1457		1		Female	69			22:52:00			11:00:00	VAOA	No	2	2	99	Inapplicable	0			No		No		No		No			No			No		No	1
1458		1		Male	69			20:45:00			11:32:00	VAOA	No	2	2	0	Yes	1			No		No		No		Yes	24	Yes	No			No		No	6
1459		1		Male	58			01:48:00			12:57:00	VAOA	No	2	2	2	Yes	2			No		No		No		Yes	9	Yes	No			No		No	3
1460		1		Male	84			15:13:00			12:44:00	VAOA	No	2	2	0	Yes	1			No		No		No		No			No			No		No	7
1461		1		Male	68			19:00:00			15:00:00	VAOA	No	2	2	0	Yes	0			No		No		No		No			No			No		No	1
1462		1		Male	23			11:27:00			18:30:00	VAOA	No	2	2	1	Yes	1			No		No		No		No			No			No		No	2
1463		1		Male	60			01:40:00			09:30:00	VAOA	No	2	2	0	Inapplicable	2			No		No		No		No			No			No		No	28
1464		1		Female	83			12:59:00	2		14:15:00	VIG1	Yes	1	1	2	No	3	No		No		Yes	18	nvt		nvt			No			No		Yes	18	9
1465		1		Male	67			07:30:00			11:30:00	VIG1	Not measured	3	2	98	Inapplicable	2			No		No		No		No			No			No		No	15
1466		1		Female	62			11:00:00			11:38:00	VIG1	No	2	2	0	Yes	1			No		No		No		No			No			No		No	6
1467		1		Female	80			13:30:00			12:24:00	VHON	No	2	2	0	Yes	1			No		No		No		No			No			No		No	6
1468		1		Female	68			13:30:00			12:51:00	VHON	No	2	2	1	Yes	2			No		No		No		No			No			No		No	9
1469		1		Female	61			10:00:00			15:15:00	VVAT	No	2	2	0	Yes	1			No		No		No		No			No			No		No	6
1470		1		Male	59			15:42:00			14:19:00	VVAT	No	2	2	0	Yes	1			No		No		No		No			No			No		No	9
1471		2		Female	75			21:45:00	1		14:50:00	VAOA	Yes	1	1	4	Yes	4	Yes	2015-10-29	No		No		No		No			Yes	2015-10-29		No		Yes	31
1472		1		Female	64			11:30:00			11:30:00	VTRA	No	2	2	0	Yes	0			No		No		No		No			No			No		No	6
1473		2		Female	22			13:30:00			11:00:00	VTRA	Not measured	3	2	98	Inapplicable	1			No		No		Yes	49	Yes	2	No	No			No		No	6
1474		2		Female	47			16:30:00			10:30:00	VTRA	No	2	2	0	No	1			No		No		No		No			No			No		No	7
1475		1		Female	38			16:05:00			11:00:00	VAOA	No	2	2	1	No	0			No		No		No		No			No			No		No	1
1476		1		Female	77			05:20:00	2		12:31:00	VAOA	Yes	1	1	99	Inapplicable	3	No		No		No		No		No			No			No		No	1
1477		1		Female	87			16:30:00	99		12:00:00	VAOA	Yes	1	1	6	No	8	No		No		No		No		No			No			No		No	4
1478		1		Female	83			01:05:00			20:18:00	VAOA	No	2	2	99	Inapplicable	0			No		No		No		No			No			No		No	3
1479		1		Female	35			01:44:00			12:43:00	VAOA	Not measured	3	2	98	Inapplicable	2			No		No		No		No			No			No		No	1
1480		2		Male	44			19:45:00	1		16:45:00	VAOA	Yes	1	1	1	No	3	No		No		No		No		No			No			No		No	2	1
1481		2		Male	78			14:10:00			14:15:00	VAOA	No	2	2	99	Inapplicable	2			No		No		No		No			No			No		No	15
1482		4		Female	74			13:44:00			12:00:00	VAOA	No	2	2	99	Inapplicable	0			No		No		No		Yes	10	No	No			No		No	1
1483		2		Male	63			18:00:00			18:15:00	VAOA	No	2	2	0	Yes	0			No		No		No		No			No			No		No	2
1484		1		Female	84			19:00:00	2		15:30:00	VIG1	Yes	1	1	4	Yes	4	No		No		No		No		No			No			No		No	9
1485		1		Female	84			11:00:00			12:15:00	VIG1	No	2	2	1	Yes	1			No		No		No		No			No			No		No	2
1486		1		Male	86			21:14:00	1		08:30:00	VIG1	Yes	1	1	3	Yes	3	No		No		Yes	22	nvt		nvt			No			No		Yes	22
1487		1		Male	65			00:25:00	1		16:48:00	VIG1	Yes	1	1	3	No	4	No		No		No		No		No			No			No		No	1
1488		2		Female	27			14:00:00			11:15:00	VHON	No	2	2	99	Inapplicable	2			No		No		No		Yes	20	No	No			No		No	7
1489		1		Male	52			13:30:00			09:10:00	VVAT	No	2	2	0	Yes	0			No		No		No		No			No			No		No	2
1490		3		Female	53			14:00:00			13:25:00	VVAT	No	2	2	1	Yes	1			No		No		No		Yes	8	No	No			No		No	2
1491		2		Male	76			04:00:00			19:00:00	VVAT	No	2	2	0	No	1			No		No		No		No			No			No		No	6
1492		1		Male	28			09:00:00			18:00:00	VTRA	No	2	2	0	No	1			No		No		No		No			No			No		No	1
1493		1		Male	63			04:40:00			11:38:00	VTRA	No	2	2	0	Yes	0			No		No		No		No			No			No		No	3
1494		1		Male	85			08:30:00	2		11:45:00	VAOA	Yes	1	1	3	No	4	No		No		No		No		No			No			No		No	7
1495		1		Female	74			00:25:00			11:00:00	VAOA	No	2	2	99	Inapplicable	1			No		No		No		No			No			No		No	18
1496		1		Male	47			18:25:00			16:57:00	VAOA	No	2	2	0	No	1			No		No		No		Yes	9	Yes	No			No		No	2
1497		1		Male	60			02:10:00			16:00:00	VAOA	No	2	2	99	Inapplicable	1			No		No		No		No			No			No		No	2
1498		1		Female	55			14:45:00			13:59:00	VAOA	No	2	2	0	No	2			No		No		No		No			No			No		No	1
1499		1		Female	78			16:55:00			10:00:00	VAOA	No	2	2	0	Yes	0			No		No		No		No			No			No		No	2
1500		1		Female	63			19:15:00			12:51:00	VAOA	No	2	2	1	Yes	1			No		No		No		No			No			No		No	1
1501		1		Female	63			04:15:00			11:45:00	VAOA	No	2	2	1	Yes	1			No		No		No		No			No			No		No	1
1502		1		Male	68			15:15:00			16:00:00	VAOA	No	2	2	0	No	1			No		No		No		No			No			No		No	1
1503		1		Female	68			01:50:00			18:00:00	VAOA	No	2	2	0	Yes	0			No		No		No		No			No			No		No	2
1504		2		Female	84			00:15:00			12:00:00	VAOA	No	2	2	99	Inapplicable	2			No		No		No		No			No			No		No	5
1505		1		Male	79			13:30:00	99		15:30:00	VHON	Yes	1	1	7	No	5	No		No		No		No		No			No			No		No	4
1506		1		Female	48			14:00:00			14:00:00	VHON	No	2	2	0	No	1			No		No		No		Yes	26	Yes	No			No		No	1
1507		1		Male	80			04:23:00			12:40:00	VVAT	No	2	2	0	No	2			No		No		No		No			Yes	2015-10-25	4	No		Yes	18	9
1508		1		Male	21			14:00:00			18:00:00	VVAT	No	2	2	0	No	1			No		No		No		No			No			No		No	3
1509		1		Female	53			08:00:00			11:07:00	VVAT	No	2	2	0	Yes	0			No		No		No		No			No			No		No	1
1510		1		Male	57			14:00:00			11:10:00	VVAT	No	2	2	0	Yes	1			No		No		No		No			No			No		No	13
1511		1		Male	75			09:05:00			16:15:00	VVAT	No	2	2	1	Yes	1			No		No		No		No			No			No		No	7
1512		1		Male	73			10:00:00			10:30:00	VTRA	No	2	2	99	Inapplicable	2			No		No		No		No			Yes	2015-10-30	4	No		Yes	12
1513		1		Female	34			14:00:00			14:36:00	VTRA	No	2	2	99	Inapplicable	1			No		No		No		No			No			No		No	6
1514		1		Female	44			14:00:00			14:37:00	VTRA	Not measured	3	2	98	Inapplicable	0			No		No		No		No			No			No		No	6
1515		1		Male	78			17:00:00			10:15:00	VAOA	No	2	2	0	Yes	0			No		No		No		No			No			No		No	4	2
1516		1		Male	70			06:55:00			13:15:00	VAOA	Not measured	3	2	98	Inapplicable	0			No		No		No		No			No			No		No	3	1.5
1517		1		Female	19			15:11:00	1		14:39:00	VAOA	Yes	1	1	2	No	3	No		No		No		No		No			No			No		No	11	5.5
1518		1		Female	77			02:30:00			16:48:00	VAOA	No	2	2	99	Inapplicable	2			No		No		No		No			No			No		No	21
1519		1		Male	57			13:19:00			15:57:00	VAOA	No	2	2	99	Inapplicable	0			No		No		No		No			No			No		No	1
1520		1		Male	91			20:24:00			11:00:00	VAOA	No	2	2	0	No	2			No		No		No		No			No			No		No	12
1521		1		Male	74			00:55:00			13:30:00	VAOA	No	2	2	0	No	1			No		No		No		No			No			No		No	2
1522		1		Male	80			18:32:00			13:30:00	VAOA	No	2	2	0	Yes	0			No		No		No		No			No			No		No	1
1523		1		Male	86			15:30:00			12:30:00	VAOA	No	2	2	0	No	1			No		No		No		No			No			No		No	1
1524		1		Male	54			03:50:00			16:36:00	VAOA	No	2	2	0	No	1			No		No		No		No			No			No		No	2
1525		1		Male	74			21:20:00			13:00:00	VAOA	No	2	2	0	No	1			No		No		No		No			No			No		No	3
1526		1		Female	66			11:28:00			09:36:00	VAOA	No	2	2	0	No	2			No		No		No		No			No			No		No	11
1527		1		Male	18			01:50:00	1		14:00:00	VAOA	Yes	1	1	3	Yes	4	No		No		No		No		No			No			No		No	6
1528		1		Female	61			14:48:00			13:30:00	VAOA	No	2	2	2	No	1			No		No		No		No			No			No		No	5
1529		1		Female	56			16:49:00			21:00:00	VAOA	No	2	2	1	Yes	1			No		No		No		No			No			No		No	2
1530		2		Male	78			20:39:00			17:00:00	VAOA	No	2	2	0	No	1			No		No		No		No			No			No		No	3
1531		2		Female	78			00:05:00			11:30:00	VAOA	No	2	2	0	Yes	2			No		No		No		No			No			No		No	7
1532		1		Male	74			11:17:00			11:40:00	VIG1	No	2	2	0	No	2			No		No		No		No			No			No		No	16	8
1533		1		Female	73			15:00:00			11:45:00	VIG1	No	2	2	99	Inapplicable	2			No		No		No		No			No			No		No	6
1534		1		Male	21			14:00:00			17:00:00	VIG1	No	2	2	0	No	2			No		No		No		Yes	22	Yes	No			No		No	3
1535		1		Female	61			05:45:00			10:45:00	VIG1	No	2	2	0	Yes	0			No		No		No		No			No			No		No	3
1536		1		Female	77			21:55:00			11:30:00	VIG1	No	2	2	1	Yes	1			No		No		No		No			No			No		No	6
1537		1		Female	49			00:45:00			14:30:00	VIG1	No	2	2	0	No	1			No		No		No		No			No			No		No	3
1538		1		Male	88			17:45:00			14:00:00	VIG1	No	2	2	1	Yes	1			No		No		No		Yes	15	Yes	No			No		No	3
1539		1		Male	64			23:35:00			17:04:00	VHON	No	2	2	1	Yes	1			No		No		No		No			No			No		No	7	3.5
1540		1		Male	20			01:45:00			18:30:00	VHON	No	2	2	1	Yes	1			No		No		No		No			No			No		No	4
1541		2		Male	54			14:00:00			11:30:00	VHON	No	2	2	0	Yes	2			No		No		No		Yes	13	No	No			No		No	5
1542		1		Male	88			01:30:00			11:00:00	VHON	No	2	2	1	Yes	1			No		No		No		No			No			No		No	2
1543		3		Male	97			00:40:00	2		15:45:00	VHON	Yes	1	1	4	Yes	4	No		No		No		No		Yes	11	No	No			No		No	17
1544		2		Female	84			15:33:00	1		14:53:00	VHON	Yes	1	1	4	Yes	4	No		No		No		No		No			No			No		No	22
1545		1		Male	40			13:30:00	1		11:30:00	VHON	Yes	1	1	3	Yes	4	No		No		No		No		No			No			No		No	32
1546		1		Female	69			08:00:00			13:59:00	VVAT	No	2	2	0	No	1			No		No		No		No			No			No		No	8	4
1547		1		Male	65			08:30:00			11:17:00	VVAT	No	2	2	1	Yes	1			No		No		No		No			No			No		No	5	2.5
1548		1		Male	72			14:00:00			15:46:00	VVAT	No	2	2	1	Yes	1			No		No		No		No			No			No		No	2
1549		1		Male	76			13:30:00			09:00:00	VVAT	No	2	2	0	Yes	0			No		No		No		No			No			No		No	2
1550		1		Male	77			11:24:00			10:30:00	VTRA	No	2	2	0	No	1			No		No		No		No			No			No		No	41	20.5
1551		1		Female	32			14:00:00			12:40:00	VTRA	Not measured	3	98	98	Inapplicable	98			No		No		No		No			No			No		No	1
1552		1		Female	23			15:30:00			11:30:00	VTRA	No	2	2	0	Yes	2			No		No		No		No			No			No		No	7
1553		1		Female	69			20:58:00	2		14:34:00	VTRA	Yes	1	1	3	No	4	No		No		No		No		No			No			No		No	10
1554		2		Male	80			23:05:00	2		12:00:00	VLON	Yes	1	1	3	Yes	3	No		No		No		No		No			No			No		No	9
1555		1		Female	28			15:30:00	99		11:00:00	VLON	Yes	1	1	2	No	3	No		No		No		No		No			No			No		No	5
1556		1		Male	72			13:58:00			12:30:00	VLON	No	2	2	2	No	2			No		No		No		No			No			No		No	11
1557		1		Male	73			10:00:00			17:00:00	VLON	No	2	2	1	Yes	2			No		No		No		No			No			No		No	12
1558		2		Male	68			10:00:00			11:00:00	VLON	No	2	2	99	Inapplicable	1			No		No		No		No			No			No		No	18
1559		1		Female	36			07:30:00			16:15:00	VLON	Not measured	3	2	98	Inapplicable	1			No		No		No		No			No			No		No	1
1560		1		Female	60			08:00:00			11:00:00	VLON	Not measured	3	2	98	Inapplicable	1			No		No		No		No			No			No		No	2
1561		1		Male	74			14:00:00			11:41:00	VLON	Not measured	3	98	98	Inapplicable	98			No		No		No		No			No			No		No	2
1562		1		Female	62			07:30:00			10:00:00	VLON	Not measured	3	98	98	Inapplicable	98			No		No		No		No			No			No		No	1
1563		1		Male	67			07:30:00			18:00:00	VLON	No	2	2	99	Inapplicable	1			No		No		No		No			No			No		No	1
1564		1		Male	62			07:30:00			15:30:00	VLON	Not measured	3	2	98	Inapplicable	1			No		No		No		No			No			No		No	2
1565		1		Female	43			07:30:00			14:00:00	VLON	No	2	2	99	Inapplicable	0			No		No		No		No			No			No		No	2
1566		1		Female	67			15:17:00			12:15:00	VAOA	No	2	2	0	Yes	0			No		No		No		No			No			No		No	2
1567		1		Male	59			15:38:00			15:30:00	VAOA	No	2	2	1	Yes	1			No		No		No		No			No			No		No	4
1568		1		Male	81			21:23:00			12:00:00	VAOA	No	2	2	1	Yes	1			No		No		No		No			No			No		No	1
1569		1		Female	58			17:49:00			11:22:00	VAOA	No	2	2	1	Yes	1			No		No		No		No			No			No		No	5
1570		1		Female	47			20:59:00			12:00:00	VAOA	No	2	2	0	Yes	0			No		No		No		No			No			No		No	1
1571		1		Female	63			19:29:00			10:00:00	VAOA	No	2	2	2	Yes	2			No		No		No		No			No			No		No	8
1572		1		Female	82			21:34:00	2		11:22:00	VAOA	Yes	1	1	4	Yes	4	Yes	2015-11-03	No		No		No		No			No			No		No	5
1573		1		Female	74			19:30:00			12:00:00	VAOA	No	2	2	1	Yes	2			No		No		No		No			No			No		No	4
1574		1		Male	72			13:31:00			12:00:00	VAOA	No	2	2	1	Yes	1			No		No		No		No			No			No		No	6
1575		1		Female	59			14:38:00			14:45:00	VAOA	No	2	2	0	Yes	1			No		No		No		No			No			No		No	1
1576		2		Female	23			16:00:00			15:45:00	VAOA	No	2	2	0	Yes	1			No		No		No		No			No			No		No	3
1577		1		Female	77			10:43:00			16:00:00	VIG1	No	2	2	2	Yes	2			No		No		No		No			No			No		No	2	1
1578		1		Male	23			00:30:00	1		21:00:00	VHON	Yes	1	1	3	Yes	3	No		No		No		No		No			No			No		No	3
1579		1		Male	72			11:30:00			17:00:00	VHON	No	2	2	1	Yes	1			No		No		No		No			No			No		No	10
1580		1		Female	82			12:00:00			14:41:00	VHON	No	2	2	2	Yes	2			No		No		No		No			No			No		No	1
1581		2		Female	49			04:25:00			14:45:00	VVAT	No	2	2	1	Yes	1			No		No		Yes	120	Yes	5	No	No			No		No	17	8.5
1582		1		Male	73			13:30:00			15:06:00	VVAT	No	2	2	1	Yes	1			No		No		No		No			No			No		No	7
1583		1		Female	72			13:30:00			15:06:00	VVAT	No	2	2	1	Yes	1			No		No		No		No			No			No		No	7
1584		1		Female	35			13:30:00			15:58:00	VVAT	No	2	2	0	Yes	2			No		No		Yes	45	Yes	2	No	No			No		No	9
1585		1		Female	43			13:30:00			12:52:00	VTRA	No	2	2	0	Yes	2			No		No		No		No			No			No		No	5
1586		1		Female	96			13:30:00	2		06:00:00	VTRA	Yes	1	1	2	No	4	No		No		Yes	8	nvt		nvt			No			No		Yes	8
1587		1		Female	66			16:25:00			13:00:00	VLON	No	2	2	0	Yes	0			No		No		No		No			No			No		No	3	1.5
1588		1		Female	62			14:00:00			10:15:00	VLON	Not measured	3	98	98	Inapplicable	98			No		No		No		No			No			No		No	2
1589		1		Female	65			08:00:00			20:30:00	VLON	Not measured	3	2	98	Inapplicable	1			No		No		No		No			No			No		No	1
1590		1		Male	26			16:52:00			15:00:00	VAOA	No	2	2	0	No	1			No		No		No		No			No			No		No	3	1.5
1591		1		Male	70			15:13:00			16:30:00	VAOA	No	2	2	1	No	2			No		No		No		No			No			No		No	3
1592		1		Male	82			01:00:00	2		20:00:00	VAOA	Yes	1	1	6	Yes	6	No		No		No		No		No			No			No		No	9
1593		1		Male	22			16:24:00			11:45:00	VAOA	No	2	2	1	Yes	1			No		No		No		No			No			No		No	1
1594		1		Female	78			15:58:00			14:20:00	VAOA	No	2	2	1	Yes	1			No		No		No		No			No			No		No	6
1595		1		Male	43			01:00:00			12:00:00	VAOA	No	2	2	0	Yes	1			No		No		No		No			No			No		No	6
1596		2		Male	38			11:00:00	1		14:00:00	VAOA	Yes	1	1	1	No	3	No		No		No		Yes	117	Yes	5	Yes	No			No		No	5
1597		1		Female	81			01:30:00	2		12:00:00	VHON	Yes	1	1	7	Yes	7	Yes	2015-11-04	No		No		No		No			No			No		No	11	5.5
1598		2		Female	68			14:30:00	1		11:30:00	VHON	Yes	1	1	4	Yes	4	No		No		No		Yes	156	Yes	6	No	Yes	2015-11-06		No		Yes	23
1599		1		Male	84			12:10:00			13:27:00	VVAT	No	2	2	0	Yes	1			No		No		No		No			No			No		No	4	2
1600		1		Male	27			11:00:00			09:00:00	VTRA	Not measured	3	2	98	Inapplicable	1			No		No		No		No			No			No		No	7
1601		1		Female	43			11:00:00			12:01:00	VTRA	No	2	2	0	Inapplicable	0			No		No		No		No			No			No		No	1
1602		2		Female	46			08:30:00			15:05:00	VTRA	No	2	2	0	No	1			No		No		No		No			No			No		No	1
1603		1		Male	64			14:00:00			11:42:00	VLON	Not measured	3	98	98	Inapplicable	98			No		No		No		No			No			No		No	2
1604		2		Female	47			15:22:00			15:00:00	VLON	No	2	2	99	Inapplicable	2			No		No		No		Yes	8	No	No			No		No	6
1605		1		Female	52			08:00:00	99		13:32:00	VLON	Yes	1	1	4	Yes	4	No		No		No		No		No			No			No		No	2
1606		1		Female	82			13:53:00			11:00:00	VAOA	No	2	2	0	Yes	1			No		No		No		No			No			No		No	3
1607		1		Male	65			03:05:00			14:45:00	VAOA	No	2	2	1	Yes	1			No		No		No		No			No			No		No	2
1608		1		Male	70			21:52:00	2		13:50:00	VAOA	Yes	1	1	5	Yes	5	No		No		No		No		No			No			No		No	2
1609		1		Male	28			17:02:00			18:00:00	VAOA	No	2	2	0	Yes	2			No		No		No		No			No			No		No	4
1610		1		Male	51			14:00:00			10:40:00	VAOA	No	2	2	1	Yes	1			No		No		No		No			No			No		No	2
1611		1		Male	75			10:43:00			10:00:00	VAOA	No	2	2	0	No	1			No		No		No		No			No			No		No	1
1612		2		Female	22			12:07:00			15:15:00	VAOA	No	2	2	1	No	1			No		No		No		No			No			No		No	5
1613		1		Female	84			16:35:00	2		13:35:00	VIG1	Yes	1	1	3	Yes	3	No		No		No		No		No			No			No		No	7
1614		1		Male	66			04:13:00	1		11:00:00	VHON	Yes	1	1	4	No	4	Yes	2015-10-24	No		No		No		No			Yes	2015-10-24	6	No		Yes	43	21.5
1615		2		Male	67			16:00:00			16:24:00	VHON	No	2	2	1	Yes	2			No		No		No		Yes	30	No	No			No		No	12
1616		1		Male	67			14:00:00				VHON	No	2	2	1	Yes	2			No		No		No		No			No			No		No	99
1617		1		Female	46			14:00:00			13:30:00	VHON	No	2	2	0	Yes	0			No		No		No		No			No			No		No	12
1618		1		Male	72			13:15:00			14:30:00	VVAT	No	2	2	0	Inapplicable	1			No		No		No		Yes	30	Yes	No			No		No	3
1619		1		Female	23			10:00:00	1		12:44:00	VVAT	Yes	1	1	1	No	3	No		No		No		No		No			No			No		No	2
1620		1		Female	37			10:00:00	1		14:42:00	VTRA	Yes	1	1	3	Yes	3	No		No		No		No		No			No			No		No	1
1621		1		Female	39			18:10:00			14:00:00	VTRA	No	2	2	1	Yes	1			No		No		No		No			No			No		No	2
1622		1		Female	46			07:30:00			11:31:00	VLON	Not measured	3	98	98	Inapplicable	98			No		No		No		No			No			No		No	1
1623		1		Male	67			14:00:00			09:53:00	VLON	No	2	2	99	Inapplicable	1			No		No		No		No			No			No		No	2
1624		1		Female	71			11:00:00			17:00:00	VLON	No	2	2	0	Yes	0			No		No		No		No			No			No		No	1
1625		1		Male	55			11:00:00			13:00:00	VLON	No	2	2	0	No	1			No		No		No		No			No			No		No	4
1626		1		Female	78			13:15:00			14:22:00	VIG1	No	2	2	0	Inapplicable	0			No		No		No		No			No			No		No	7	3.5
1627		1		Female	69			17:15:00			14:00:00	VIG1	Not measured	3	98	98	Inapplicable	98			No		No		No		No			No			No		No	13	6.5
1628		2		Male	69			21:22:00	99		15:00:00	VIG1	Yes	1	1	2	No	3	No		No		No		Yes	121	Yes	5	No	No			No		No	25
1629		1		Male	85			02:30:00	2		11:00:00	VIG1	Yes	1	1	3	No	4	No		No		No		No		Yes	28	No	No			No		No	15
1630		1		Male	75			13:30:00			17:30:00	VHON	No	2	2	1	Yes	1			No		No		No		No			No			No		No	1
1631		1		Male	61			12:30:00			15:21:00	VHON	No	2	2	2	Yes	2			No		No		No		No			No			No		No	1
1632		1		Male	73			14:00:00	1		12:07:00	VHON	Yes	1	1	5	Yes	5	No		No		No		No		No			No			No		No	8
1633		1		Male	73			14:00:00			11:30:00	VVAT	No	2	2	1	Yes	1			No		No		No		No			No			No		No	2
1634		1		Male	66			14:00:00			11:52:00	VVAT	No	2	2	0	Yes	0			No		No		No		Yes	26	Yes	No			No		No	1
1635		2		Male	65			13:30:00			14:22:00	VVAT	No	2	2	0	Yes	0			No		No		No		Yes	13	Yes	No			No		No	1
1636		3		Male	47			23:02:00	1		16:00:00	VVAT	Yes	1	1	3	Yes	3	No		No		No		Yes	51	Yes	2	No	No			No		No	15
1637		1		Male	55			13:30:00			11:00:00	VVAT	No	2	2	1	Yes	1			No		No		No		No			No			No		No	6
1638		1		Female	55			10:00:00			12:00:00	VTRA	No	2	2	0	Yes	2			No		No		No		No			No			No		No	23	11.5
1639		1		Male	69			18:48:00	0		08:51:00	VTRA	Yes	1	1	2	No	3	No		No		No		No		No			Yes	2015-11-09	2	No		Yes	19
1640		1		Male	45			11:00:00			11:00:00	VLON	No	2	2	0	Yes	0			No		No		No		No			No			No		No	15	7.5
1641		2		Female	49			10:45:00	1		15:02:00	VLON	Yes	1	1	3	No	4	No		No		No		Yes	32	Yes	1	No	No			No		No	6
1642		1		Male	72			09:00:00			13:00:00	VLON	No	2	2	99	Inapplicable	1			No		No		No		No			No			No		No	1
1643		1		Male	70			14:00:00			11:30:00	VLON	Not measured	3	98	98	Inapplicable	98			No		No		No		No			No			No		No	2
1644		1		Female	28			13:30:00			20:12:00	VLON	Not measured	3	2	98	Inapplicable	1			No		No		No		No			No			No		No	4
1645		1		Female	83			02:26:00			12:00:00	VAOA	No	2	2	2	Yes	2			No		No		No		No			No			No		No	9	4.5
1646		1		Male	33			18:28:00			16:33:00	VAOA	No	2	2	1	Yes	1			No		No		No		No			No			No		No	7
1647		1		Female	97			15:33:00			13:00:00	VAOA	Not measured	3	2	98	Inapplicable	1			No		No		No		No			No			No		No	4
1648		1		Male	48			20:25:00			14:00:00	VAOA	No	2	2	99	Inapplicable	2			No		No		No		No			No			No		No	3
1649		1		Male	79			03:06:00			10:52:00	VAOA	No	2	2	0	Yes	0			No		No		No		No			No			No		No	1
1650		1		Female	67			02:45:00			13:43:00	VAOA	No	2	2	0	Yes	2			No		No		No		No			No			No		No	4
1651		1		Male	58			17:18:00			17:00:00	VAOA	No	2	2	0	Yes	2			No		No		No		No			No			No		No	9
1652		1		Female	72			02:10:00	1		13:16:00	VAOA	Yes	1	1	99	Inapplicable	4	No		No		No		No		No			No			No		No	3
1653		1		Male	78			21:17:00			17:00:00	VAOA	No	2	2	2	Yes	2			No		No		No		No			No			No		No	5
1654		1		Female	32			22:49:00			16:48:00	VAOA	No	2	2	0	No	2			No		No		No		No			No			No		No	5
1655		1		Female	61			04:00:00			15:28:00	VAOA	No	2	2	0	Yes	0			No		No		No		No			No			No		No	1
1656		1		Male	67			22:45:00	1		14:30:00	VAOA	Yes	1	1	4	No	3	No		No		No		Yes	163	Yes	7	No	No			No		No	18
1657		2		Female	92			16:45:00			12:00:00	VAOA	No	2	2	1	No	2			No		No		No		No			No			No		No	15	7.5
1658		3		Female	53			21:25:00			16:00:00	VAOA	No	2	2	0	Yes	1			No		No		No		Yes	9	No	No			No		No	12
1659		3		Male	62			20:42:00			14:00:00	VAOA	No	2	2	0	No	1			No		No		No		Yes	12	No	No			No		No	4
1660		3		Female	91			17:31:00			13:31:00	VAOA	No	2	2	1	Yes	1			No		No		No		Yes	10	No	No			No		No	3
1661		3		Male	60			21:59:00			22:02:00	VAOA	No	2	2	2	Yes	2			No		No		No		No			No			No		No	3
1662		2		Female	55			20:15:00			19:30:00	VAOA	No	2	2	0	Yes	0			No		No		No		No			No			No		No	3
1663		2		Female	84			14:00:00			14:30:00	VIG1	No	2	2	99	Inapplicable	1			No		No		No		Yes	7	No	No			No		No	8
1664		2		Female	70			16:28:00			19:10:00	VIG1	No	2	2	99	Inapplicable	2			No		No		No		No			No			No		No	3
1665		2		Male	84			04:00:00			11:00:00	VIG1	No	2	2	99	Inapplicable	2			No		No		No		No			No			No		No	32
1666		1		Male	67			03:14:00			16:11:00	VIG1	Not measured	3	2	98	Inapplicable	1			No		No		No		No			No			No		No	3
1667		1		Male	69			14:00:00	1		13:00:00	VHON	Yes	1	1	2	No	3	No		No		No		No		No			No			No		No	20
1668		1		Male	58			10:00:00			11:20:00	VVAT	No	2	2	0	Yes	2			No		No		No		No			No			No		No	8	4
1669		1		Male	46			12:05:00	1		10:50:00	VTRA	Yes	1	1	2	No	3	No		No		No		No		No			No			No		No	43	21.5
1670		1		Female	54			14:00:00	99		20:08:00	VTRA	Yes	1	1	2	No	3	No		No		Yes	8	nvt		nvt			No			No		Yes	8
1671		1		Male	34			14:23:00			09:30:00	VTRA	No	2	2	1	Yes	1			No		No		No		No			No			No		No	4
1672		1		Male	39			05:15:00			15:45:00	VTRA	No	2	2	0	Yes	2			No		No		No		No			No			No		No	4
1673		1		Male	71			16:21:00			11:39:00	VTRA	No	2	2	1	No	2			No		No		No		No			No			No		No	5
1674		1		Male	56			16:11:00			18:00:00	VTRA	No	2	2	1	Yes	1			No		No		No		No			No			No		No	4
1675		1		Male	63			14:00:00			17:00:00	VLON	Not measured	3	98	98	Inapplicable	98			No		No		No		Yes	28	Yes	No			No		No	1
1676		1		Male	48			16:15:00			13:00:00	VLON	No	2	2	99	Inapplicable	1			No		No		No		No			No			No		No	2
1677		4		Female	74			00:54:00			12:51:00	VLON	No	2	2	1	Yes	1			No		No		No		No			No			No		No	4
1678		1		Female	76			08:00:00			13:00:00	VLON	No	2	2	99	Inapplicable	1			No		No		No		Yes	26	Yes	No			No		No	2
1679		1		Male	45			16:56:00			12:30:00	VLON	No	2	2	0	Yes	1			No		No		No		No			No			No		No	9
1680		1		Female	68			19:04:00	1		12:00:00	VLON	Yes	1	1	3	Yes	3	No		No		No		No		No			No			No		No	12
1681		1		Male	46			11:00:00	1		11:24:00	VLON	Yes	1	1	3	Yes	4	No		No		No		No		No			No			No		No	11
1682		1		Male	71			16:10:00	2		16:00:00	VLON	Yes	1	1	4	No	6	No		No		No		No		Yes	27	No	No			No		No	18
1683		1		Male	29			08:00:00			17:30:00	VLON	No	2	2	99	Inapplicable	1			No		No		No		No			No			No		No	1
1684		1		Female	53			19:30:00			14:00:00	VAOA	No	2	2	1	Yes	1			No		No		No		No			No			No		No	1
1685		1		Male	47			13:45:00			11:35:00	VAOA	No	2	2	1	Yes	1			No		No		No		No			No			No		No	8
1686		1		Male	72			04:30:00			14:00:00	VAOA	No	2	2	0	Yes	1			No		No		No		No			No			No		No	2
1687		1		Female	77			23:51:00			11:52:00	VAOA	No	2	2	1	Yes	1			No		No		No		No			No			No		No	4
1688		2		Male	75			16:00:00			16:00:00	VAOA	No	2	2	1	Yes	2			No		No		No		No			No			No		No	5
1689		2		Female	74			04:49:00			19:30:00	VAOA	Not measured	3	2	98	Inapplicable	1			No		No		No		No			No			No		No	7
1690		2		Male	70			01:18:00			13:00:00	VAOA	No	2	2	0	Yes	1			No		No		No		No			No			No		No	8
1691		2		Female	57			01:20:00			14:49:00	VAOA	No	2	2	2	Yes	2			No		No		No		No			No			No		No	2
1692		1		Male	76			02:25:00			15:17:00	VIG1	No	2	2	99	Inapplicable	2			No		No		No		No			No			No		No	7
1693		1		Male	42			05:22:00	1		12:00:00	VHON	Yes	1	1	3	Yes	3	No		No		No		No		No			No			No		No	8	4
1694		1		Male	46			10:00:00			17:30:00	VHON	No	2	2	1	Yes	1			No		No		No		No			No			No		No	1
1695		1		Male	54			13:30:00			15:25:00	VVAT	No	2	2	1	Yes	1			No		No		No		No			No			No		No	7
1696		1		Male	37			13:30:00			13:30:00	VVAT	No	2	2	0	No	1			No		No		No		No			No			No		No	6
1697		1		Female	76			10:00:00			11:25:00	VVAT	No	2	2	0	Yes	1			No		No		No		Yes	11	No	No			No		No	10
1698		1		Male	64			14:00:00			16:00:00	VVAT	No	2	2	0	Yes	0			No		No		No		No			No			No		No	2
1699		1		Female	87			01:05:00	1		11:00:00	VTRA	Yes	1	1	3	Yes	3	No		No		No		No		No			No			No		No	22	11
1700		1		Male	20			10:00:00			11:00:00	VTRA	No	2	2	0	Inapplicable	0			No		No		No		No			No			No		No	1
1701		1		Female	65			14:00:00			11:00:00	VLON	Not measured	3	98	98	Inapplicable	98			No		No		No		No			No			No		No	2
1702		1		Male	65			12:00:00			11:00:00	VLON	Not measured	3	2	98	Inapplicable	2			No		No		No		No			No			No		No	2
1703		1		Male	57			08:00:00			13:26:00	VLON	No	2	2	99	Inapplicable	1			No		No		No		Yes	20	Yes	No			No		No	1
1704		1		Female	48			09:00:00			13:00:00	VLON	No	2	2	0	Yes	0			No		No		No		No			No			No		No	2
1705		1		Female	82			14:00:00			11:56:00	VAOA	No	2	2	0	Yes	0			No		No		No		No			No			No		No	1	0.5
1706		1		Female	65			13:59:00	1		14:34:00	VAOA	Yes	1	1	2	No	3	No		No		No		No		No			No			No		No	7	3.5
1707		1		Female	62			15:39:00			14:30:00	VAOA	No	2	2	1	Yes	1			No		No		No		No			No			No		No	1	0.5
1708		1		Female	40			18:30:00			15:00:00	VAOA	No	2	2	1	Yes	1			No		No		No		No			No			No		No	1
1709		1		Male	29			14:46:00			15:11:00	VAOA	No	2	2	1	Yes	2			No		No		No		No			No			No		No	2
1710		2		Male	78			10:40:00			10:04:00	VAOA	No	2	2	1	No	2			No		No		No		No			No			No		No	2
1711		2		Male	52			15:55:00			15:00:00	VAOA	No	2	2	0	Yes	0			No		No		No		Yes	26	No	No			No		No	1
1712		1		Female	67			18:40:00			12:53:00	VIG1	No	2	2	1	Yes	1			No		No		No		No			No			No		No	3
1713		1		Female	57			11:00:00			14:39:00	VIG1	No	2	2	0	Yes	0			No		No		No		No			No			No		No	1
1714		1		Female	59			23:15:00			13:00:00	VHON	No	2	2	1	Yes	1			No		No		No		No			No			No		No	14	7
1715		1		Female	60			14:00:00			13:30:00	VHON	No	2	2	1	Yes	1			No		No		No		No			No			No		No	2
1716		1		Male	67			14:00:00			11:00:00	VHON	No	2	2	0	Yes	2			No		No		No		No			No			No		No	7
1717		1		Male	91			04:26:00			10:54:00	VVAT	No	2	2	1	Yes	1			No		No		No		No			No			No		No	8	4
1718		1		Female	32			12:15:00			11:30:00	VTRA	No	2	2	2	Yes	2			No		No		No		No			No			No		No	10	5
1719		1		Female	39			14:00:00			19:00:00	VTRA	No	2	2	0	Yes	1			No		No		No		No			No			No		No	2
1720		1		Male	79			14:00:00			12:00:00	VLON	No	2	2	99	Inapplicable	0			No		No		No		No			No			No		No	2
1721		1		Female	19			08:00:00			18:30:00	VLON	No	2	2	99	Inapplicable	2			No		No		No		No			No			No		No	1
1722		1		Male	58			08:00:00			13:19:00	VLON	No	2	2	99	Inapplicable	1			No		No		No		Yes	11	No	No			No		No	1
1723		1		Male	60			10:00:00			19:00:00	VLON	No	2	2	0	Yes	1			No		No		No		Yes	19	Yes	No			No		No	1
1724		1		Male	46			08:00:00			13:33:00	VLON	No	2	2	99	Inapplicable	1			No		No		No		No			No			No		No	2
1725		1		Female	76			11:00:00			16:30:00	VLON	No	2	2	99	Inapplicable	2			No		No		No		No			No			No		No	1
1726		1		Female	51			08:00:00	1		11:56:00	VLON	Yes	1	1	4	Yes	6	No		No		No		No		No			No			No		No	7
1727		1		Female	42			18:00:00			12:00:00	VAOA	No	2	2	0	Yes	0			No		No		No		No			No			No		No	2
1728		1		Male	81			19:30:00			09:30:00	VAOA	No	2	2	1	Yes	2			No		No		No		No			No			No		No	6
1729		1		Female	86			17:00:00			10:30:00	VAOA	No	2	2	1	Yes	2			No		No		No		No			No			No		No	12
1730		2		Male	36			23:30:00			10:40:00	VAOA	No	2	2	1	Yes	2			No		No		No		Yes	26	No	No			No		No	15
1731		2		Male	69			16:05:00			16:30:00	VAOA	No	2	2	0	Yes	2			No		No		No		No			No			No		No	5
1732		1		Female	31			01:58:00	1		09:30:00	VIG1	Yes	1	1	99	Inapplicable	3	No		No		No		No		No			No			No		No	17	8.5
1733		2		Male	46			22:00:00			17:00:00	VIG1	No	2	2	1	Yes	2			No		No		No		No			No			No		No	11	5.5
1734		1		Male	70			13:30:00			11:31:00	VIG1	No	2	2	99	Inapplicable	2			No		No		No		No			No			No		No	1
1735		1		Female	48			13:45:00	1		15:00:00	VAOA	Yes	1	1	6	Yes	6	No		No		No		No		No			No			No		No	26
1736		1		Female	49			14:00:00	1		13:30:00	VHON	Yes	1	1	3	Yes	3	No		No		No		No		No			No			No		No	8
1737		1		Male	82			13:30:00			02:45:00	VVAT	No	2	2	1	Yes	1			Yes	84	Yes	4	nvt		nvt			No			No		Yes	4	2
1738		1		Female	75			09:44:00			15:00:00	VVAT	No	2	2	1	No	0			No		No		No		No			No			No		No	10
1739		1		Male	82			15:20:00	2		11:00:00	VTRA	Yes	1	1	1	No	3	No		No		No		No		No			No			No		No	9	4.5
1740		1		Female	49			19:59:00			11:52:00	VTRA	No	2	2	99	Inapplicable	1			No		No		No		No			No			No		No	2
1741		1		Female	82			10:00:00			10:10:00	VTRA	No	2	2	0	No	1			No		No		No		No			No			No		No	1
1742		1		Male	26			21:40:00			17:00:00	VTRA	No	2	2	0	No	1			No		No		No		No			No			No		No	2
1743		1		Female	87			01:45:00	2		10:30:00	VTRA	Yes	1	1	3	Yes	3	No		No		No		No		No			No			No		No	29
1744		1		Male	58			06:10:00	1		14:35:00	VLON	Yes	1	1	4	Yes	4	No		No		No		No		No			No			No		No	12	6
1745		1		Female	72			09:00:00			13:19:00	VLON	No	2	2	99	Inapplicable	2			No		No		No		No			No			No		No	1
1746		1		Male	78			14:00:00	1		11:24:00	VLON	Yes	1	1	99	Inapplicable	3	No		No		No		No		No			No			No		No	2
1747		1		Female	71			14:00:00			16:00:00	VLON	No	2	2	99	Inapplicable	1			No		No		No		No			No			No		No	2
1748		1		Male	72			08:00:00			13:40:00	VLON	No	2	2	99	Inapplicable	0			No		No		No		No			No			No		No	1
1749		1		Female	87			13:44:00			13:30:00	VAOA	No	2	2	1	Yes	1			No		No		No		Yes	28	No	No			No		No	7
1750		1		Male	67			13:45:00			12:49:00	VAOA	No	2	2	1	Yes	1			No		No		No		No			No			No		No	12
1751		1		Female	70			15:45:00	1		11:46:00	VAOA	Yes	1	1	4	Yes	4	No		No		No		No		No			No			No		No	13
1752		1		Male	87			15:54:00			13:30:00	VAOA	No	2	2	1	No	2			No		No		No		No			No			No		No	1
1753		1		Male	38			12:18:00			12:04:00	VAOA	No	2	2	1	Yes	2			No		No		No		No			No			No		No	15
1754		1		Female	56			17:24:00	1		12:30:00	VAOA	Yes	1	1	3	Yes	3	No		No		No		No		No			No			No		No	2
1755		2		Female	49			23:42:00			11:07:00	VAOA	No	2	2	99	Inapplicable	1			No		No		No		Yes	21	Yes	No			No		No	7
1756		1		Male	38			20:20:00	1		14:36:00	VIG1	Yes	1	1	5	No	6	No		No		No		No		No			Yes	2015-11-13	6	No		Yes	14	7
1757		1		Female	70			19:04:00	1		12:00:00	VHON	Yes	1	1	4	No	3	No		No		No		No		No			No			No		No	18
1758		1		Male	46			11:00:00			11:00:00	VHON	No	2	2	0	Yes	0			No		No		No		No			No			No		No	4
1759		1		Female	69			08:30:00			11:00:00	VHON	No	2	2	1	Yes	1			No		No		No		No			No			No		No	7
1760		1		Male	71			14:00:00	1		12:00:00	VVAT	Yes	1	1	6	Yes	6	No		No		No		No		Yes	28	No	No			No		No	13	6.5
1761		1		Male	36			13:35:00			11:00:00	VVAT	No	2	2	0	No	1			No		No		No		No			No			No		No	3
1762		2		Female	29			19:30:00			18:00:00	VVAT	No	2	2	1	Yes	2			No		No		No		No			No			No		No	8
1763		1		Male	71			13:30:00	1		11:35:00	VVAT	Yes	1	1	4	No	5	No		No		No		No		No			No			No		No	8
1764		1		Male	49			21:30:00			15:00:00	VTRA	No	2	2	2	Yes	2			No		No		No		No			No			No		No	7	3.5
1765		1		Male	47			10:00:00			11:30:00	VTRA	No	2	2	2	Yes	2			No		No		No		No			No			No		No	4
1766		1		Female	36			15:00:00			13:00:00	VTRA	Not measured	3	98	98	Inapplicable	98			No		No		No		No			No			No		No	2
1767		1		Female	46			23:27:00			17:00:00	VTRA	No	2	2	1	Yes	1			No		No		No		No			No			No		No	1
1768		1		Male	71			05:41:00	1		11:00:00	VTRA	Yes	1	1	3	Yes	3	No		No		No		No		No			No			No		No	9
1769		1		Male	68			15:30:00	99		11:00:00	VLON	Yes	1	1	3	Yes	3	No		No		No		No		Yes	13	No	No			No		No	7	3.5
1770		1		Male	68			02:05:00			14:24:00	VLON	No	2	2	0	Yes	0			No		No		No		No			No			No		No	18	9
1771		2		Female	83			09:23:00	2		16:00:00	VLON	Yes	1	1	99	Inapplicable	4	No		No		Yes	8	nvt		nvt			No			No		Yes	8
1772		1		Male	64			10:00:00			11:00:00	VLON	No	2	2	99	Inapplicable	0			No		No		No		No			No			No		No	2
1773		1		Female	81			11:00:00	2		13:35:00	VLON	Yes	1	1	99	Inapplicable	5	No		No		No		No		No			No			No		No	11
1774		1		Female	75			09:00:00			13:00:00	VLON	Not measured	3	98	98	Inapplicable	98			No		No		No		No			No			No		No	2
1775		1		Female	67			10:30:00			19:00:00	VLON	No	2	2	99	Inapplicable	1			No		No		No		No			No			No		No	1
1776		1		Female	79			11:00:00			11:18:00	VLON	No	2	2	99	Inapplicable	1			No		No		No		No			No			No		No	4
1777		1		Female	74			11:00:00			14:32:00	VLON	No	2	2	99	Inapplicable	1			No		No		No		Yes	9	Yes	No			No		No	1
1778		1		Female	43			10:15:00	1		16:00:00	VLON	Yes	1	1	99	Yes	3	No		No		No		No		No			No			No		No	7
1779		1		Female	80			17:21:00			13:40:00	VAOA	No	2	2	1	Yes	1			No		No		No		No			No			No		No	15	7.5
1780		1		Female	31			23:39:00			15:00:00	VAOA	No	2	2	0	No	1			No		No		No		No			No			No		No	3
1781		2		Male	80			15:40:00			17:00:00	VAOA	No	2	2	1	Yes	1			No		No		Yes	71	Yes	3	No	No			No		No	2
1782		1		Female	61			16:15:00			12:30:00	VAOA	No	2	2	2	Yes	2			No		No		No		No			No			No		No	15
1783		1		Male	21			07:02:00			10:00:00	VAOA	No	2	2	0	Yes	0			No		No		No		No			No			No		No	1
1784		1		Male	74			12:41:00			18:00:00	VAOA	No	2	2	0	Yes	0			No		No		No		No			No			No		No	1
1785		1		Male	83			16:50:00			17:00:00	VAOA	No	2	2	1	Yes	1			No		No		No		No			No			No		No	3
1786		1		Male	60			23:38:00			12:28:00	VAOA	No	2	2	0	Yes	0			No		No		No		No			No			No		No	1
1787		2		Male	38			11:00:00			17:00:00	VIG1	No	2	2	1	No	2			No		No		No		No			No			No		No	4
1788		1		Male	80			00:21:00			11:15:00	VIG1	No	2	2	99	Inapplicable	2			No		No		No		No			No			No		No	6
1789		1		Female	75			21:15:00			13:00:00	VIG1	No	2	2	1	Yes	2			No		No		No		No			No			No		No	21
1790		1		Male	61			07:09:00	2		13:00:00	VIG1	Yes	1	1	5	Yes	7	Yes	2015-11-15	No		No		No		No			No			No		No	6
1791		1		Male	74			14:00:00			10:30:00	VHON	No	2	2	0	Yes	1			No		No		No		Yes	8	No	No			No		No	13
1792		1		Male	57			04:00:00	1		14:30:00	VHON	Yes	1	1	3	Yes	4	No		No		No		No		No			No			No		No	20
1793		1		Female	30			18:35:00			12:35:00	VVAT	No	2	2	0	Yes	1			No		No		No		No			No			No		No	7
1794		1		Male	45			14:00:00			13:00:00	VVAT	No	2	2	1	Yes	1			No		No		No		No			No			No		No	8
1795		1		Male	28			21:10:00			11:00:00	VTRA	No	2	2	99	Inapplicable	2			No		No		No		No			No			No		No	17
1796		1		Female	63			14:00:00			15:54:00	VTRA	No	2	2	0	Yes	1			No		No		Yes	32	Yes	1	No	No			No		No	7
1797		1		Male	49						15:50:00	VTRA	No	2	2	0	Yes	0			No		No		No		No			No			No		No	2
1798		2		Male	33			15:13:00			11:00:00	VTRA	No	2	2	1	Yes	1			No		No		No		Yes	29	Yes	No			No		No	11
1799		2		Male	38			22:25:00	1		11:00:00	VTRA	Yes	1	1	3	Yes	3	No		No		No		No		No			No			No		No	29
1800		1		Male	31			19:30:00	1		09:30:00	VTRA	Yes	1	1	4	Yes	5	No		No		No		No		Yes	8	Yes	No			No		No	49
1801		1		Male	49			00:20:00			16:36:00	VLON	No	2	2	99	Inapplicable	2			No		No		No		Yes	13	Yes	No			No		No	8	4
1802		1		Female	74			08:00:00			14:00:00	VLON	No	2	2	99	Inapplicable	1			No		No		No		No			No			No		No	1
1803		1		Male	77			09:30:00			10:04:00	VLON	No	2	2	99	Inapplicable	2			No		No		No		No			No			No		No	6
1804		1		Male	70			13:15:00			11:55:00	VLON	Not measured	3	98	98	Inapplicable	98			No		No		No		No			No			No		No	3
1805		1		Female	39			14:00:00			12:00:00	VLON	No	2	2	99	Inapplicable	0			No		No		No		No			No			No		No	2
1806		1		Female	76			08:00:00			12:00:00	VLON	No	2	2	99	Inapplicable	0			No		No		No		No			No			No		No	1
1807		1		Male	75			08:00:00			16:30:00	VLON	No	2	2	0	Yes	1			No		No		No		No			No			No		No	2
1808		1		Female	71			14:00:00	99		17:00:00	VLON	Yes	1	1	3	No	5	No		No		No		No		Yes	14	Yes	No			No		No	1
1809		1		Female	69			14:00:00			14:19:00	VLON	No	2	2	0	Yes	0			No		No		No		Yes	26	Yes	No			No		No	2
1810		1		Male	59			14:15:00			14:00:00	VAOA	No	2	2	2	Yes	2			No		No		No		No			No			No		No	18	9
1811		1		Male	72			15:30:00			13:00:00	VAOA	Not measured	3	2	98	Inapplicable	0			No		No		No		No			No			No		No	2
1812		1		Female	77			19:15:00			14:16:00	VAOA	No	2	2	99	Inapplicable	2			No		No		No		No			No			No		No	2
1813		1		Female	22			02:53:00			12:29:00	VAOA	Not measured	3	2	98	Inapplicable	0			No		No		No		No			No			No		No	1
1814		1		Female	90			00:02:00			10:45:00	VAOA	Not measured	3	2	98	Inapplicable	1			No		No		No		No			No			No		No	3
1815		1		Male	62			18:20:00			12:26:00	VAOA	Not measured	3	2	98	Inapplicable	2			No		No		No		No			No			No		No	5
1816		1		Male	68			13:31:00			13:00:00	VAOA	No	2	2	1	Yes	1			No		No		No		No			No			No		No	3
1817		1		Male	73			20:15:00			17:00:00	VAOA	No	2	2	0	Yes	0			No		No		No		Yes	26	No	No			No		No	1
1818		1		Female	73			00:41:00			17:45:00	VAOA	No	2	2	1	Yes	1			No		No		No		No			No			No		No	6
1819		1		Male	72			18:00:00			14:00:00	VAOA	No	2	2	1	Yes	1			No		No		No		Yes	15	Yes	No			No		No	3
1820		1		Male	72			15:45:00			14:18:00	VAOA	No	2	2	1	Yes	1			No		No		No		No			No			No		No	2
1821		2		Female	85			19:34:00	2		16:27:00	VAOA	Yes	1	1	5	No	7	No		No		No		No		No			No			No		No	3
1822		1		Male	67			20:30:00			12:20:00	VIG1	No	2	2	2	Yes	2			No		No		No		No			No			No		No	7
1823		1		Female	72			14:00:00			11:31:00	VHON	No	2	2	0	No	1			No		No		No		No			No			No		No	2
1824		1		Male	83			13:30:00	2		16:11:00	VHON	Yes	1	1	6	Yes	6	No		No		No		No		No			No			No		No	17
1825		1		Male	56			13:30:00			14:00:00	VVAT	No	2	2	99	Inapplicable	1			No		No		No		No			No			No		No	7
1826		1		Male	56			13:30:00			12:00:00	VVAT	No	2	2	1	Yes	1			No		No		No		No			No			No		No	5
1827		1		Female	61			14:00:00			10:15:00	VTRA	Not measured	3	2	98	Inapplicable	2			No		No		No		No			No			No		No	7
1828		1		Male	66			11:00:00			10:30:00	VLON	Not measured	3	98	98	Inapplicable	98			No		No		No		No			No			No		No	2
1829		1		Male	57			10:00:00			12:00:00	VLON	No	2	2	99	Inapplicable	1			No		No		No		No			No			No		No	1
1830		1		Male	64			10:30:00			11:30:00	VLON	No	2	2	99	Inapplicable	1			No		No		No		No			No			No		No	2
1831		1		Male	61			16:00:00			15:00:00	VAOA	No	2	2	0	Yes	0			No		No		No		No			No			No		No	1	0.5
1832		1		Male	76			03:21:00			10:00:00	VAOA	Not measured	3	2	98	Inapplicable	1			No		No		No		No			No			No		No	1
1833		2		Female	56			22:40:00			15:00:00	VAOA	Not measured	3	2	98	Inapplicable	1			No		No		Yes	75	Yes	3	No	No			No		No	9
1834		1		Female	92			21:00:00			10:30:00	VAOA	No	2	2	1	Yes	1			No		No		No		No			No			No		No	8
1835		1		Male	38			13:14:00			14:00:00	VAOA	No	2	2	1	No	1			No		No		No		No			No			No		No	2
1836		1		Male	67			23:49:00	1		12:00:00	VAOA	Yes	1	1	2	No	3	No		No		No		No		No			No			No		No	3
1837		2		Female	50			18:19:00			16:00:00	VIG1	No	2	2	1	Yes	1			No		No		No		No			No			No		No	2	1
1838		2		Male	68			16:00:00			14:04:00	VIG1	No	2	2	1	Yes	1			No		No		Yes	50	Yes	2	No	No			No		No	7
1839		1		Male	77			11:00:00	1		13:15:00	VIG1	Yes	1	1	3	Yes	4	No		No		No		Yes	82	Yes	4	No	No			No		No	29
1840		2		Male	56			11:00:00	1		13:20:00	VIG1	Yes	1	1	5	No	6	No		No		No		No		No			No			No		No	7
1841		1		Female	54			13:30:00			11:00:00	VHON	No	2	2	0	Yes	2			No		No		No		No			No			No		No	6
1842		1		Female	49			14:00:00			11:00:00	VHON	No	2	2	0	Yes	1			No		No		No		No			No			No		No	6
1843		1		Female	67			17:52:00	2		14:15:00	VTRA	Yes	1	1	1	No	3	No		No		No		No		No			No			No		No	25	12.5
1844		2		Male	74			15:37:00	1		14:04:00	VTRA	Yes	1	1	2	No	3	No		No		No		No		No			No			No		No	14
1845		1		Female	53			08:00:00			11:55:00	VTRA	No	2	2	1	Yes	0			No		No		No		No			No			No		No	1
1846		1		Female	64			00:28:00			19:35:00	VLON	No	2	2	2	Yes	2			Yes	91	Yes	3	nvt		nvt			Yes	2015-11-18	1	No		Yes	3	1.5
1847		1		Male	81			23:05:00	2		11:00:00	VLON	Yes	1	1	99	Inapplicable	3	No		No		No		No		No			No			No		No	6	3
1848		1		Female	58			17:12:00	2		13:06:00	VLON	Yes	1	1	99	Inapplicable	3	No		No		No		No		No			No			No		No	10
1849		1		Female	68			08:00:00			11:00:00	VLON	No	2	2	99	Inapplicable	2			No		No		No		No			No			No		No	1
1850		1		Female	77			17:45:00			14:00:00	VLON	No	2	2	0	Yes	1			No		No		No		No			No			No		No	5
1851		1		Female	44			14:00:00			16:10:00	VLON	No	2	2	99	Inapplicable	1			No		No		No		No			No			No		No	2
1852		1		Male	53			23:00:00			12:11:00	VLON	No	2	2	2	Yes	2			No		No		No		No			No			No		No	2
1853		1		Female	53			10:00:00			11:33:00	VLON	No	2	2	99	Inapplicable	1			No		No		No		No			No			No		No	3
1854		1		Male	50			12:14:00			16:00:00	VAOA	No	2	2	0	No	1			No		No		No		No			No			No		No	9	4.5
1855		1		Female	33			19:14:00			12:45:00	VAOA	Not measured	3	98	98	Inapplicable	98			No		No		No		No			No			No		No	2	1
1856		1		Male	23			12:30:00			21:15:00	VAOA	No	2	2	0	Yes	0			No		No		Yes	34	Yes	2	No	No			No		No	9
1857		2		Male	57			15:22:00			14:00:00	VAOA	No	2	2	0	Yes	1			No		No		No		Yes	9	No	No			No		No	2
1858		1		Male	78			14:15:00			15:43:00	VAOA	No	2	2	0	Yes	1			No		No		No		No			No			No		No	5
1859		1		Female	86			19:39:00	2		10:30:00	VAOA	Yes	1	1	5	Yes	6	No		No		No		No		No			No			No		No	13
1860		1		Male	86			19:36:00			15:28:00	VAOA	No	2	2	1	Yes	1			No		No		No		No			No			No		No	2
1861		2		Male	84			17:23:00			16:00:00	VAOA	No	2	2	0	Yes	1			No		No		No		Yes	28	No	No			No		No	3
1862		2		Female	78			11:36:00			11:30:00	VAOA	No	2	2	1	Yes	1			No		No		No		No			No			No		No	9
1863		1		Male	35			01:10:00			18:00:00	VIG1	Not measured	3	2	98	Inapplicable	2			No		No		No		No			No			No		No	8
1864		1		Male	56			18:18:00	2		16:42:00	VIG1	Yes	1	1	2	No	3	No		No		No		No		Yes	15	No	No			No		No	3
1865		1		Male	88			12:30:00	2		13:45:00	VIG1	Yes	1	1	5	Yes	5	No		No		No		No		No			No			No		No	10
1866		1		Female	68			17:30:00	2		17:30:00	VHON	Yes	1	1	2	No	3	No		No		No		No		No			No			No		No	17
1867		1		Female	71			13:00:00	2		11:00:00	VHON	Yes	1	1	2	No	3	No		No		No		No		No			No			No		No	3
1868		1		Female	71			13:30:00			14:58:00	VHON	No	2	2	0	No	1			No		No		No		No			No			No		No	5
1869		1		Female	67			13:45:00			11:30:00	VHON	No	2	2	0	No	1			No		No		No		No			No			No		No	14
1870		1		Male	80			11:00:00			13:13:00	VHON	No	2	2	1	Yes	1			No		No		No		Yes	24	Yes	No			No		No	3
1871		1		Female	43			14:00:00			14:43:00	VVAT	No	2	2	0	Yes	1			No		No		No		No			No			No		No	16
1872		1		Male	65			14:00:00			13:55:00	VVAT	No	2	2	0	Yes	1			No		No		No		Yes	23	No	No			No		No	5
1873		1		Female	63			09:00:00			12:00:00	VTRA	No	2	2	0	Inapplicable	0			No		No		No		No			No			No		No	1
1874		1		Male	55			14:00:00			11:56:00	VTRA	Not measured	3	2	98	Inapplicable	0			No		No		No		No			No			No		No	4
1875		1		Male	75			11:00:00			13:44:00	VLON	No	2	2	0	Yes	0			No		No		No		No			No			No		No	29	14.5
1876		1		Male	70			15:05:00			13:00:00	VLON	No	2	2	0	Yes	1			No		No		No		No			No			No		No	2
1877		1		Male	59			14:00:00			14:07:00	VLON	No	2	2	99	Inapplicable	1			No		No		No		No			No			No		No	2
1878		1		Male	76			08:00:00			14:07:00	VLON	No	2	2	99	Inapplicable	1			No		No		No		No			No			No		No	1
1879		1		Female	60			22:04:00	2		11:00:00	VLON	Yes	1	1	5	No	6	No		No		No		No		No			No			No		No	3
1880		1		Male	54			13:22:00			13:30:00	VAOA	No	2	2	1	Yes	1			No		No		No		No			No			No		No	1	0.5
1881		1		Female	31			22:30:00	1		14:00:00	VAOA	Yes	1	1	2	No	3	No		No		No		No		No			No			No		No	4
1882		2		Female	69			19:22:00			14:09:00	VAOA	No	2	2	1	Yes	1			No		No		Yes	24	Yes	1	No	No			No		No	3
1883		1		Female	67			15:25:00			13:39:00	VAOA	No	2	2	0	Yes	0			No		No		No		No			No			No		No	3
1884		2		Male	54			06:35:00			14:51:00	VAOA	Not measured	3	98	98	Inapplicable	98		2015-11-21	No		Yes	12	nvt		nvt			Yes	2015-11-21	2	No		Yes	12	6
1885		3		Female	91			16:44:00			13:30:00	VAOA	No	2	2	1	No	2			No		No		No		No			No			No		No	5
1886		1		Female	23			11:15:00			12:50:00	VIG1	No	2	2	2	Yes	2			No		No		No		No			No			No		No	3
1887		1		Female	74			14:00:00			11:00:00	VHON	No	2	2	0	Yes	1			No		No		No		No			No			No		No	21
1888		2		Female	54			14:00:00	1		11:00:00	VHON	Yes	1	1	6	No	5	No		No		No		No		No			No			No		No	42
1889		2		Male	65			19:59:00			12:45:00	VVAT	No	2	2	0	Yes	0			No		No		No		No			No			No		No	2
1890		1		Male	56			14:00:00			13:00:00	VVAT	No	2	2	0	No	1			No		No		No		No			No			No		No	2
1891		1		Female	76			13:30:00			12:05:00	VVAT	No	2	2	0	No	1			No		No		No		No			No			No		No	7
1892		1		Female	51			14:00:00			11:00:00	VTRA	No	2	2	1	Yes	1			No		No		No		No			No			No		No	2
1893		1		Male	58			14:00:00	1		17:00:00	VTRA	Yes	1	1	3	Yes	3	No		No		No		No		No			No			No		No	12
1894		1		Male	77			09:00:00			14:08:00	VLON	No	2	2	2	Yes	2			No		No		No		No			No			No		No	1
1895		1		Male	83			15:00:00			11:00:00	VLON	No	2	2	1	Yes	1			No		No		No		No			No			No		No	2
1896		1		Female	35			14:00:00			11:00:00	VLON	No	2	2	1	Yes	1			No		No		No		No			No			No		No	2
1897		2		Female	47			12:30:00	2		10:59:00	VLON	Yes	1	1	5	Yes	5	No		No		No		No		No			No			No		No	9
1898		1		Female	50			11:10:00			00:55:00	VLON	No	2	2	99	Inapplicable	1			Yes	85	Yes	4	nvt		nvt			No			No		Yes	4
1899		1		Male	78			12:29:00			16:00:00	VAOA	No	2	2	0	No	1			No		No		No		No			No			No		No	4	2
1900		1		Female	72			01:46:00			12:30:00	VAOA	No	2	2	1	Yes	1			No		No		No		No			No			No		No	2
1901		1		Female	76			04:11:00			18:00:00	VAOA	No	2	2	0	No	1			No		No		No		No			No			No		No	2
1902		1		Male	29			21:25:00			15:06:00	VAOA	No	2	2	0	No	1			No		No		No		No			No			No		No	10
1903		1		Female	53			15:11:00			10:30:00	VAOA	No	2	2	0	No	1			No		No		No		No			No			No		No	2
1904		1		Female	60			08:35:00			15:52:00	VAOA	No	2	2	1	No	2			No		No		No		No			No			No		No	2
1905		1		Male	74			02:16:00			11:00:00	VAOA	No	2	2	2	Yes	2			No		No		No		No			No			No		No	11
1906		1		Female	55			17:00:00			12:25:00	VAOA	No	2	2	0	Yes	2			No		No		No		No			No			No		No	7
1907		1		Female	58			23:40:00			13:00:00	VAOA	No	2	2	0	Yes	2			No		No		No		No			No			No		No	9
1908		1		Female	28			00:07:00			12:51:00	VAOA	No	2	2	1	No	2			No		No		No		No			No			No		No	2
1909		2		Male	80			15:40:00			13:00:00	VAOA	No	2	2	0	Yes	2			No		No		No		No			No			No		No	13	6.5
1910		1		Male	76			02:05:00			11:14:00	VIG1	No	2	2	2	Yes	2			No		No		No		No			No			No		No	16
1911		1		Female	87			07:42:00	2		01:50:00	VIG1	Yes	1	1	7	No	8	No		Yes	66	Yes	3	nvt		nvt			No			No		Yes	3
1912		1		Male	65			16:15:00			12:00:00	VIG1	No	2	2	1	Yes	1			No		No		No		No			No			No		No	5
1913		1		Female	73			16:51:00			10:30:00	VIG1	No	2	2	2	Yes	2			No		No		No		No			No			No		No	9
1914		2		Male	83			19:00:00	2		12:45:00	VIG1	Yes	1	1	3	No	4	No		No		No		Yes	146	Yes	6	No	Yes	2015-11-25		No		Yes	34
1915		1		Male	42			14:00:00			14:30:00	VHON	No	2	2	0	Yes	2			No		No		No		No			No			No		No	9
1916		2		Male	54			14:00:00			15:18:00	VHON	No	2	2	1	Yes	1			No		No		Yes	148	Yes	6	Yes	No			No		No	1
1917		1		Male	56			14:00:00			15:43:00	VVAT	No	2	2	1	Yes	1			No		No		No		No			No			No		No	2
1918		2		Female	66			02:50:00			11:45:00	VVAT	No	2	2	1	No	2			No		No		No		No			No			No		No	6
1919		3		Male	47			19:15:00	1		13:18:00	VVAT	Yes	1	1	4	Yes	4	No		No		No		No		No			No			No		No	6
1920		1		Male	58			19:14:00			11:23:00	VTRA	No	2	2	1	Yes	1			No		No		No		No			No			No		No	28	14
1921		1		Male	57			23:43:00	1		18:14:00	VTRA	Yes	1	1	2	No	3	No		No		No		No		No			No			No		No	5	2.5
1922		1		Male	33			07:30:00			15:10:00	VTRA	Not measured	3	98	98	Inapplicable	98			No		No		No		Yes	7	No	No			No		No	5	2.5
1923		1		Female	87			14:00:00	2		13:30:00	VTRA	Yes	1	1	1	No	4	No		No		No		No		Yes	10	No	No			No		No	6
1924		1		Female	65			21:30:00			11:21:00	VTRA	No	2	2	99	Inapplicable	0			No		No		No		No			No			No		No	4
1925		1		Female	67			14:18:00			11:00:00	VTRA	No	2	2	2	No	1			No		No		No		No			No			No		No	7
1926		2		Female	53			15:37:00			15:01:00	VLON	No	2	2	99	Inapplicable	0			No		No		Yes	99	Yes	4	No	No			No		No	2	1
1927		1		Male	63			14:00:00			15:15:00	VLON	No	2	2	0	Yes	0			No		No		No		No			No			No		No	1
1928		1		Female	62			06:35:00			12:00:00	VLON	No	2	2	2	Yes	2			No		No		No		No			No			No		No	3
1929		2		Female	68			08:00:00			11:00:00	VLON	No	2	2	99	Inapplicable	1			No		No		Yes	51	Yes	2	No	No			No		No	1
1930		1		Female	66			14:00:00			11:45:00	VLON	Not measured	3	2	98	Inapplicable	1			No		No		No		No			No			No		No	2
1931		1		Female	62			15:00:00			14:00:00	VLON	No	2	2	99	Inapplicable	1			No		No		No		No			No			No		No	2
1932		1		Female	62			14:00:00			13:35:00	VLON	No	2	2	1	Yes	1			No		No		No		Yes	20	Yes	No			No		No	1
1933		1		Female	51			08:00:00			16:00:00	VLON	Not measured	3	2	98	Inapplicable	0			No		No		No		No			No			No		No	1
1934		1		Female	73			14:00:00			13:43:00	VLON	No	2	2	99	Inapplicable	2			No		No		No		No			No			No		No	2
1935		1		Male	65			08:00:00			11:00:00	VAOA	No	2	2	0	Yes	1			No		No		No		Yes	8	No	No			No		No	2	1
1936		1		Male	74			13:27:00			14:00:00	VAOA	No	2	2	0	Yes	2			No		No		No		No			No			No		No	2
1937		1		Female	62			00:20:00			13:30:00	VAOA	No	2	2	1	Yes	1			No		No		No		No			No			No		No	2
1938		1		Female	66			11:30:00			14:00:00	VAOA	No	2	2	2	Yes	2			No		No		Yes	16	Yes	1	No	No			No		No	1
1939		1		Male	63			13:00:00			11:45:00	VAOA	No	2	2	0	Yes	0			No		No		No		No			No			No		No	2
1940		2		Female	84			17:26:00			12:00:00	VAOA	No	2	2	1	Yes	1			No		No		No		No			No			No		No	2
1941		2		Female	69			14:30:00			21:00:00	VAOA	No	2	2	2	Yes	2			No		No		No		Yes	12	Yes	No			No		No	3
1942		1		Female	78			18:15:00			11:00:00	VIG1	No	2	2	2	Yes	2			No		No		No		No			No			No		No	4	2
1943		1		Male	62			22:15:00	1		14:13:00	VIG1	Yes	1	1	3	Yes	6	No		No		No		No		No			No			No		No	21	10.5
1944		1		Female	70			18:49:00			15:53:00	VIG1	No	2	2	1	No	2			No		No		No		No			No			No		No	1
1945		1		Female	58			23:20:00			16:15:00	VIG1	No	2	2	1	Yes	1			No		No		No		No			No			No		No	1
1946		1		Female	74			00:09:00	1		11:00:00	VIG1	Yes	1	1	3	No	4	No		No		No		No		No			No			No		No	4
1947		1		Male	78			14:00:00				VHON	No	2	2	0	Yes	2			No		No		No		No			Yes	2015-11-29		No		Yes	99
1948		1		Female	53			13:30:00			14:34:00	VVAT	No	2	2	2	Yes	2			No		No		No		No			No			No		No	8
1949		1		Female	64			13:30:00			15:43:00	VVAT	No	2	2	1	Yes	1			No		No		No		No			No			No		No	1
1950		1		Male	58			10:00:00			15:00:00	VVAT	No	2	2	1	Yes	1			No		No		No		No			No			No		No	1
1951		1		Male	55			14:00:00	1		12:00:00	VVAT	Yes	1	1	3	Yes	3	No		No		No		No		No			No			No		No	5
1952		2		Female	49			14:00:00	1		16:00:00	VVAT	Yes	1	1	1	No	3	No		No		No		No		No			No			No		No	3
1953		1		Female	51			08:00:00			14:00:00	VTRA	No	2	2	0	No	1			No		No		No		No			No			No		No	6
1954		1		Female	62			12:37:00	1		15:00:00	VTRA	Yes	1	1	3	Yes	3	No		No		No		No		No			No			No		No	13
1955		1		Female	59			17:00:00			12:35:00	VTRA	No	2	2	0	Yes	1			No		No		No		No			No			No		No	11
1956		1		Male	75			16:10:00			11:30:00	VLON	Not measured	3	98	98	Inapplicable	98			No		No		No		No			No			No		No	4	2
1957		1		Female	61			11:00:00	1		13:49:00	VLON	Yes	1	1	2	No	4	No		No		No		No		No			No			No		No	13
1958		1		Male	55			14:00:00			11:00:00	VLON	Not measured	3	98	98	Inapplicable	98			No		No		No		No			No			No		No	2
1959		1		Female	69			12:00:00			12:27:00	VLON	Not measured	3	2	98	Inapplicable	1			No		No		No		Yes	23	Yes	Yes	2015-11-24	1	No		Yes	4
1960		1		Female	47			15:50:00			19:00:00	VLON	No	2	2	99	Inapplicable	2			No		No		No		No			No			No		No	2
1961		1		Male	86			23:45:00			14:05:00	VAOA	No	2	2	2	Yes	2			No		No		No		No			No			No		No	3	1.5
1962		1		Female	60			20:40:00			11:00:00	VAOA	No	2	2	0	Yes	0			No		No		No		No			No			No		No	5	2.5
1963		1		Male	57			19:00:00			12:00:00	VAOA	No	2	2	0	Yes	0			No		No		No		No			No			No		No	4	2
1964		1		Female	28			17:45:00			13:02:00	VAOA	No	2	2	0	Yes	0			No		No		Yes	146	Yes	6	No	No			No		No	1
1965		1		Male	38			16:16:00			13:52:00	VAOA	No	2	2	0	Yes	0			No		No		No		No			No			No		No	1
1966		1		Male	67			03:00:00			12:23:00	VAOA	No	2	2	1	No	2			No		No		No		No			No			No		No	1
1967		1		Male	69			10:20:00			18:00:00	VAOA	No	2	2	99	Inapplicable	1			No		No		No		No			No			No		No	8
1968		2		Female	27			19:42:00			12:00:00	VAOA	No	2	2	1	Yes	1			No		No		No		No			No			No		No	1
1969		1		Male	81			16:43:00			10:54:00	VIG1	No	2	2	2	Yes	2			No		No		No		No			No			No		No	6
1970		1		Female	73			11:00:00			17:30:00	VIG1	No	2	2	1	Yes	2			No		No		No		No			No			No		No	7
1971		1		Female	48			21:15:00			11:35:00	VIG1	No	2	2	1	Yes	1			No		No		No		No			No			No		No	2
1972		1		Female	41			14:44:00	1		12:20:00	VHON	Yes	1	1	2	No	3	No		No		No		Yes	126	Yes	5	No	No			No		No	23
1973		1		Male	73			16:25:00	1		12:00:00	VAOA	Yes	1	1	5	Yes	6	Yes	2015-11-24	No		No		No		No			No			No		No	18
1974		1		Male	70			13:30:00			12:41:00	VHON	No	2	2	0	Yes	1			No		No		No		No			No			No		No	6
1975		2		Male	77			14:00:00	1		21:15:00	VHON	Yes	1	1	3	Yes	3	Yes	2015-11-27	No		No		No		No			Yes	2015-11-28	6	No		Yes	38
1976		1		Female	48			23:38:00	99		12:41:00	VVAT	Yes	1	1	3	Yes	3	No		No		No		No		No			No			No		No	11
1977		1		Female	25			13:21:00	2		16:30:00	VVAT	Yes	1	1	5	Yes	5	No		No		No		No		No			No			No		No	64
1978		1		Female	65			10:00:00			11:15:00	VTRA	No	2	2	0	Yes	0			No		No		No		No			No			No		No	2
1979		1		Female	56			14:00:00			14:00:00	VTRA	Not measured	3	2	98	Inapplicable	1			No		No		No		No			No			No		No	5
1980		1		Male	72			14:01:00			15:00:00	VTRA	No	2	2	0	Yes	1			No		No		Yes	29	Yes	1	No	No			No		No	10
1981		1		Male	69			20:00:00			11:00:00	VLON	No	2	2	99	Inapplicable	1			No		No		No		No			No			No		No	2	1
1982		1		Female	55			10:30:00			17:00:00	VLON	No	2	2	2	Yes	2			No		No		No		No			No			No		No	1	0.5
1983		1		Female	96			19:00:00	2		13:55:00	VLON	Yes	1	1	3	Yes	3	No		No		No		No		No			No			No		No	7
1984		1		Female	71			08:00:00			11:00:00	VLON	No	2	2	99	Inapplicable	1			No		No		No		No			No			No		No	1
1985		1		Female	85			15:00:00			10:59:00	VLON	Not measured	3	98	98	Inapplicable	98			No		No		No		No			No			No		No	2
1986		1		Male	58			14:00:00			12:00:00	VLON	Not measured	3	2	98	Inapplicable	0			No		No		No		No			No			No		No	2
1987		1		Male	35			10:00:00			17:45:00	VLON	No	2	2	0	No	1			No		No		No		No			No			No		No	1
1988		1		Female	26			11:00:00			10:59:00	VLON	No	2	2	1	Yes	1			No		No		No		No			No			No		No	2
1989		1		Female	34			04:50:00			13:00:00	VAOA	No	2	2	0	Yes	1			No		No		No		No			No			No		No	1
1990		1		Male	40			16:43:00			10:27:00	VAOA	No	2	2	0	Yes	0			No		No		No		No			No			No		No	1
1991		1		Male	74			18:41:00			11:00:00	VAOA	No	2	2	0	Yes	1			No		No		No		Yes	7	No	Yes	2016-12-12	2	No		Yes	44
1992		1		Male	69			12:42:00			14:00:00	VAOA	No	2	2	0	Yes	1			No		No		No		Yes	8	No	No			No		No	6
1993		1		Male	75			22:14:00			11:00:00	VAOA	No	2	2	0	Yes	1			No		No		No		No			No			No		No	14
1994		1		Male	53			14:23:00			14:49:00	VAOA	No	2	2	2	Yes	2			No		No		No		No			No			No		No	5
1995		2		Female	92			22:21:00			16:07:00	VAOA	No	2	2	2	Yes	2			No		No		Yes	26	Yes	1	No	No			No		No	2
1996		1		Female	74			17:28:00			21:30:00	VAOA	No	2	2	0	Yes	0			No		No		No		No			No			No		No	1
1997		1		Female	67			03:47:00	2		11:30:00	VAOA	Yes	1	1	3	Yes	3	No		No		No		No		No			No			No		No	2
1998		1		Female	63			18:00:00			18:30:00	VAOA	No	2	2	1	Yes	1			No		No		No		Yes	11	Yes	No			No		No	3
1999		2		Female	21			14:11:00			15:30:00	VAOA	No	2	2	1	Yes	2			No		No		No		No			No			No		No	5
2000		2		Male	85			17:47:00			16:15:00	VIG1	No	2	2	1	No	2			No		No		No		No			No			No		No	9
2001		1		Female	58			16:05:00			14:00:00	VIG1	No	2	2	2	Yes	2			No		No		No		Yes	23	No	No			No		No	6
2002		1		Female	75			14:00:00			11:30:00	VHON	No	2	2	2	Yes	2			No		No		No		No			No			No		No	7
2003		1		Female	45			14:00:00			11:31:00	VVAT	No	2	2	0	Yes	0			No		No		No		No			No			No		No	3
2004		1		Male	58			08:00:00			16:00:00	VVAT	Not measured	3	2	98	Inapplicable	0			No		No		No		No			No			No		No	1
2005		1		Male	30			07:30:00			11:35:00	VVAT	Not measured	3	2	98	Inapplicable	1			No		No		No		No			No			No		No	1
2006		1		Male	71			14:00:00			10:49:00	VVAT	No	2	2	1	Yes	2			No		No		No		No			No			No		No	8
2007		1		Female	69			17:36:00			15:43:00	VVAT	No	2	2	0	Yes	1			No		No		No		No			No			No		No	19
2008		1		Male	77			13:44:00	2		10:53:00	VAOA	Yes	1	1	6	No	3	No		No		No		No		No			No			No		No	16
2009		1		Female	68			04:00:00			10:00:00	VTRA	No	2	2	0	Yes	0			No		No		No		No			No			No		No	8	4
2010		1		Female	55			14:00:00			16:00:00	VTRA	Not measured	3	2	98	Inapplicable	2			No		No		No		No			No			No		No	6
2011		1		Male	54			11:00:00			10:15:00	VTRA	No	2	2	1	Yes	1			No		No		No		No			No			No		No	2
2012		1		Male	81			10:38:00			19:00:00	VLON	No	2	2	99	Inapplicable	1			No		No		No		No			No			No		No	1
2013		1		Male	63			08:00:00			12:26:00	VLON	No	2	2	99	Inapplicable	0			No		No		No		Yes	18	Yes	No			No		No	1
2014		1		Male	71			15:00:00			11:00:00	VLON	No	2	2	0	Inapplicable	0			No		No		No		No			No			No		No	9
2015		1		Male	62			14:00:00			11:30:00	VLON	Not measured	3	2	98	Inapplicable	0			No		No		No		No			No			No		No	2
2016		1		Female	54			11:00:00			11:15:00	VLON	No	2	2	2	Inapplicable	2			No		No		No		No			No			No		No	5
2017		1		Male	67			11:00:00			11:14:00	VLON	Not measured	3	2	98	Inapplicable	1			No		No		No		No			No			No		No	6
2018		1		Female	46			14:00:00	99		11:00:00	VLON	Yes	1	1	3	Yes	3	No		No		No		No		No			No			No		No	2
2019		1		Female	59			08:00:00			12:00:00	VLON	No	2	2	99	Inapplicable	1			No		No		No		No			No			No		No	1
2020		1		Male	59			09:00:00			15:18:00	VAOA	No	2	2	2	Yes	2			No		No		No		No			No			No		No	1	0.5
2021		1		Male	68			14:43:00			15:12:00	VAOA	No	2	2	2	Yes	2			No		No		No		No			No			No		No	6	3
2022		1		Male	80			02:50:00			13:30:00	VAOA	No	2	2	2	Yes	2			No		No		No		No			Yes	2015-11-28	5	No		Yes	12	6
2023		1		Female	31			15:45:00			11:08:00	VAOA	No	2	2	0	Yes	0			No		No		No		No			No			No		No	4
2024		1		Male	61			20:00:00			18:06:00	VAOA	No	2	2	1	Yes	1			No		No		No		No			No			No		No	14
2025		1		Female	20			15:49:00			15:00:00	VAOA	No	2	2	0	No	1			No		No		No		No			No			No		No	3
2026		1		Male	76			14:41:00			11:30:00	VAOA	No	2	2	0	No	1			No		No		No		Yes	30	No	No			No		No	2
2027		1		Male	44			19:20:00	1		15:00:00	VAOA	Yes	1	1	2	No	3	No		No		No		No		No			No			No		No	6
2028		1		Female	90			02:50:00			11:00:00	VAOA	No	2	2	99	Inapplicable	1			No		No		No		No			No			No		No	3
2029		2		Male	68			16:30:00			14:00:00	VAOA	No	2	2	1	Yes	1			No		No		No		No			No			No		No	6
2030		1		Male	81			18:15:00	1		18:30:00	VIG1	Yes	1	1	3	Yes	3	No		No		No		No		No			No			No		No	4
2031		1		Male	58			14:00:00			11:35:00	VVAT	No	2	2	1	Yes	1			No		No		No		No			No			No		No	2
2032		1		Female	61			16:26:00			12:00:00	VVAT	No	2	2	1	Yes	1			No		No		No		No			No			No		No	5
2033		1		Male	47			14:00:00			11:41:00	VVAT	No	2	2	0	Yes	0			No		No		No		No			No			No		No	2
2034		1		Female	33			18:00:00			13:04:00	VVAT	No	2	2	1	Yes	1			No		No		No		No			No			No		No	1
2035		1		Male	43			23:25:00	1		13:49:00	VTRA	Yes	1	1	1	No	3	No		No		No		No		No			No			No		No	30	15
2036		1		Female	82			00:15:00			11:45:00	VTRA	No	2	2	0	No	1			No		No		No		No			No			No		No	12
2037		1		Male	46			14:00:00			11:30:00	VTRA	No	2	2	0	No	1			No		No		No		No			No			No		No	8
2038		1		Female	67			17:21:00			10:46:00	VLON	No	2	2	1	Yes	1			No		No		No		Yes	18	Yes	No			No		No	27	13.5
2039		1		Male	87			08:00:00			10:27:00	VLON	No	2	2	0	Yes	0			No		No		No		No			No			No		No	1
2040		2		Female	68			14:15:00			15:52:00	VLON	No	2	2	99	Inapplicable	1			No		No		No		No			No			No		No	5
2041		1		Male	54			09:00:00			11:30:00	VLON	No	2	2	99	Inapplicable	1			No		No		No		No			No			No		No	1
2042		1		Female	36			14:00:00			10:00:00	VLON	Not measured	3	98	98	Inapplicable	98			No		No		No		No			No			No		No	2
2043		1		Male	58			11:00:00	1		10:47:00	VLON	Yes	1	1	3	Yes	3	No		No		No		No		No			No			No		No	7
2044		1		Male	44			16:08:00			12:00:00	VAOA	No	2	2	0	Yes	0			No		No		No		No			Yes	2015-12-02	13	No		Yes	18	9
2045		1		Male	59			16:18:00			14:47:00	VAOA	No	2	2	2	Yes	2			No		No		No		No			No			No		No	10	5
2046		1		Male	47			18:07:00			17:59:00	VAOA	No	2	2	0	Yes	1			No		No		No		No			No			No		No	3
2047		1		Female	80			17:17:00			11:00:00	VAOA	No	2	2	0	No	0			No		No		No		No			No			No		No	5
2048		1		Male	73			16:45:00			15:00:00	VAOA	No	2	2	0	Yes	0			No		No		No		No			No			No		No	3
2049		1		Female	41			18:40:00			16:08:00	VAOA	No	2	2	0	Yes	0			No		No		Yes	160	Yes	7	Yes	No			No		No	3
2050		1		Male	60			02:45:00			15:30:00	VAOA	No	2	2	1	No	0			No		No		No		No			No			No		No	9
2051		1		Female	34			19:11:00			11:00:00	VAOA	No	2	2	0	Yes	0			No		No		No		No			No			No		No	5
2052		1		Male	25			22:11:00			15:45:00	VAOA	No	2	2	1	Yes	1			No		No		No		No			No			No		No	2
2053		2		Female	56			17:24:00			11:28:00	VAOA	No	2	2	1	Yes	1			No		No		No		No			No			No		No	11
2054		2		Female	68			23:15:00			11:53:00	VAOA	No	2	2	1	Yes	1			No		No		No		No			No			No		No	40
2055		1		Male	41			10:50:00	99		23:00:00	VIG1	Yes	1	1	3	Inapplicable	3	No		No		No		No		No			No			No		No	6	3
2056		1		Female	67			19:41:00			15:15:00	VIG1	No	2	2	0	No	1			No		No		No		No			No			No		No	16
2057		1		Female	91			11:07:00			11:30:00	VIG1	No	2	2	1	Yes	1			No		No		No		No			No			No		No	48
2058		1		Female	31			18:50:00			13:55:00	VIG1	No	2	2	0	Yes	0			No		No		No		No			No			No		No	1
2059		1		Male	67			02:00:00	99		11:39:00	VIG1	Yes	1	1	3	Yes	3	No		No		No		No		No			No			No		No	5
2060		2		Female	92			18:19:00			11:10:00	VIG1	No	2	2	1	No	0			No		No		No		No			No			No		No	6
2061		1		Female	64			02:15:00	1		10:16:00	VIG1	Yes	1	1	3	No	4	Yes	2015-12-03	No		No		No		No			No			No		No	12
2062		1		Male	68			16:00:00	99		12:00:00	VHON	Yes	1	1	2	No	3	No		No		No		No		No			No			No		No	23	11.5
2063		1		Male	69			22:40:00	1		10:00:00	VHON	Yes	1	1	4	Yes	4	No		No		No		No		No			No			No		No	64	32
2064		3		Male	62			21:00:00			16:30:00	VHON	No	2	2	1	Yes	1			No		No		nvt		nvt			No			No		No	42	21
2065		1		Male	48			13:30:00			16:00:00	VHON	No	2	2	0	Yes	0			No		No		No		No			No			No		No	6
2066		2		Male	54			19:59:00			13:00:00	VHON	No	2	2	0	No	1			No		No		No		No			No			No		No	8
2067		1		Male	79			22:51:00			10:49:00	VVAT	No	2	2	0	Yes	0			No		No		No		No			No			No		No	19
2068		2		Male	57			19:15:00			19:15:00	VVAT	No	2	2	0	Yes	0			No		No		No		No			No			No		No	3
2069		1		Male	67			14:00:00			14:29:00	VVAT	No	2	2	0	Yes	0			No		No		No		No			No			No		No	3
2070		1		Male	65			15:36:00			14:11:00	VVAT	No	2	2	0	Yes	0			No		No		No		No			No			No		No	2
2071		1		Male	80			14:23:00			18:00:00	VVAT	No	2	2	1	No	2			No		No		Yes	116	Yes	5	Yes	No			No		No	5
2072		1		Female	28			00:05:00			15:15:00	VVAT	No	2	2	0	No	1			No		No		No		No			No			No		No	1
2073		3		Female	53			18:00:00			11:54:00	VVAT	No	2	2	1	Yes	1			No		No		No		Yes	7	No	No			No		No	19
2074		1		Male	65			14:00:00			14:30:00	VVAT	No	2	2	1	Yes	1			No		No		No		No			No			No		No	2
2075		1		Female	34			00:45:00			14:40:00	VVAT	No	2	2	1	Yes	1			No		No		Yes	56	Yes	2	No	No			No		No	2
2076		1		Male	49			12:14:00			16:13:00	VTRA	No	2	2	0	Yes	0			No		No		No		No			No			No		No	1
2077		1		Female	68			11:56:00			11:30:00	VTRA	No	2	2	0	Yes	0			No		No		No		No			No			No		No	4
2078		1		Female	41			03:15:00			17:00:00	VTRA	No	2	2	1	No	2			No		No		No		No			No			No		No	4
2079		1		Male	25			00:05:00			11:30:00	VTRA	No	2	2	0	Yes	0			No		No		No		No			No			No		No	5
2080		1		Female	56			14:00:00			11:30:00	VTRA	Not measured	3	98	98	Inapplicable	98			No		No		No		No			No			No		No	9
2081		1		Female	68			19:43:00			11:30:00	VTRA	No	2	2	0	Yes	0			No		No		No		No			No			No		No	8
2082		1		Female	67			20:00:00			09:00:00	VLON	Not measured	3	98	98	Inapplicable	98			No		No		No		No			No			No		No	1
2083		1		Female	69			09:00:00			11:00:00	VLON	No	2	2	99	Inapplicable	2			No		No		No		No			No			No		No	24
2084		1		Male	48			14:00:00			10:01:00	VLON	Not measured	3	98	98	Inapplicable	98			No		No		No		No			No			No		No	2
2085		1		Female	80			14:30:00			11:00:00	VLON	Not measured	3	98	98	Inapplicable	98			No		No		No		No			No			No		No	2
2086		1		Female	41			08:00:00			12:45:00	VLON	Not measured	3	98	98	Inapplicable	98			No		No		No		No			No			No		No	2
2087		1		Female	60			16:24:00			12:26:00	VLON	No	2	2	2	Yes	2			No		No		No		Yes	19	No	No			No		No	2
2088		1		Male	79			14:00:00			16:30:00	VLON	No	2	2	2	Yes	2			No		No		No		Yes	15	Yes	No			No		No	1
2089		1		Male	26			14:45:00			12:00:00	VLON	No	2	2	0	Yes	0			No		No		No		No			No			No		No	8
2090		2		Female	53			18:29:00			13:45:00	VLON	No	2	2	1	Yes	1			No		No		No		No			No			No		No	4
2091		1		Male	59			15:43:00			11:59:00	VLON	No	2	2	99	Inapplicable	0			No		No		No		No			No			No		No	3
2092		1		Male	62			08:00:00			17:00:00	VLON	No	2	2	99	Inapplicable	1			No		No		No		No			No			No		No	2
																																					929
